# Supplementary material for: Pathogen to commensal? Longitudinal within-host population dynamics, evolution, and adaptation during a chronic >16-year Burkholderia pseudomallei infection
Source: PLoS Pathog. 2020 Mar 5;16(3):e1008298. doi: 10.1371/journal.ppat.1008298 (PMC7077878; doi:10.1371/journal.ppat.1008298)
Supplement: S1 Table — (XLSX) [file ppat.1008298.s006.xlsx]

## Sheet: Supp. Table
S1 Table: Genome details
Strain name	Alternate ID	Isolation source	Geographical location	SRA accession	Assembly accession	Average Depth of Coverage
MSHR1043	Bp4160	sputum	Nothern Territory, Australia	SRR6380769		627
MSHR1046	Bp6367	sputum	Nothern Territory, Australia	SRR5314922		59
MSHR1048	Bp4161	sputum	Nothern Territory, Australia	SRR6380770		25
MSHR1049	Bp6368	sputum	Nothern Territory, Australia	SRR5314921		73
MSHR1070	Bp6389	sputum	Nothern Territory, Australia	SRR5314920		430
MSHR1075	Bp6390	sputum	Nothern Territory, Australia	SRR5314919		86
MSHR1086	Bp6391	sputum	Nothern Territory, Australia	SRR5314918		55
MSHR1120	Bp6393	nose	Nothern Territory, Australia	SRR5314917		88
MSHR1204	Bp6395	sputum	Nothern Territory, Australia	SRR5314916		86
MSHR1218	Bp4162	sputum	Nothern Territory, Australia	SRR6380771		51
MSHR1284	Bp6399	nose	Nothern Territory, Australia	SRR5314915		33
MSHR1285	Bp6400	nose	Nothern Territory, Australia	SRR5314914		28
MSHR1287	Bp6401	sputum	Nothern Territory, Australia	SRR5314913		78
MSHR1288	Bp4165	sputum	Nothern Territory, Australia	SRR5314926		120
MSHR1289	Bp6476	sputum	Nothern Territory, Australia	SRR6380743		38
MSHR1290	Bp4164	sputum	Nothern Territory, Australia	SRR6380772		63
MSHR1291	Bp6402	sputum	Nothern Territory, Australia	SRR5314912		34
MSHR1292	Bp6403	sputum	Nothern Territory, Australia	SRR5314911		84
MSHR1340	Bp6407	sputum	Nothern Territory, Australia	SRR5314910		105
MSHR1360	Bp6408	sputum	Nothern Territory, Australia	SRR5314909		64
MSHR1402	Bp6410	sputum	Nothern Territory, Australia	SRR5314908		40
MSHR1418	Bp4166	sputum	Nothern Territory, Australia	SRR6380773		79
MSHR1420	Bp6412	sputum	Nothern Territory, Australia	SRR5314907		23
MSHR1435	Bp6738	environment	Nothern Territory, Australia	SRR5314868	CP025264,CP025265	291
MSHR1436	Bp6739	environment	Nothern Territory, Australia	SRR5314867		90
MSHR1450	Bp6740	environment	Nothern Territory, Australia	SRR5314866		94
MSHR1459	Bp4167	sputum	Nothern Territory, Australia	SRR5314925		90
MSHR1464	Bp6415	sputum	Nothern Territory, Australia	SRR5314906		57
MSHR1498	Bp6741	environment	Nothern Territory, Australia	SRR5314865		93
MSHR1627	Bp6416	sputum	Nothern Territory, Australia	SRR5314905		53
MSHR1628	Bp6417	sputum	Nothern Territory, Australia	SRR5314904		101
MSHR1629	Bp6418	sputum	Nothern Territory, Australia	SRR5314903		139
MSHR1630	Bp6419	sputum	Nothern Territory, Australia	SRR5314902		115
MSHR1648	Bp6420	sputum	Nothern Territory, Australia	SRR5314901		87
MSHR1649	Bp6457	bronchus	Nothern Territory, Australia	SRR5314877		44
MSHR1655	Bp6340	bronchus	Nothern Territory, Australia	SRR6380768		15
MSHR1656	Bp6422	bronchus	Nothern Territory, Australia	SRR5314900		38
MSHR1657	Bp6423	diaphragm	Nothern Territory, Australia	SRR5314899		75
MSHR1658	Bp6424	diaphragm	Nothern Territory, Australia	SRR5314898		19
MSHR1659	Bp6425	lowerlobe	Nothern Territory, Australia	SRR5314897		167
MSHR1660	Bp6426	bronchus	Nothern Territory, Australia	SRR6380774		48
MSHR1661	Bp6427	bronchus	Nothern Territory, Australia	SRR5314896		74
MSHR1662	Bp6428	lowerlobe	Nothern Territory, Australia	SRR5314895		115
MSHR1663	Bp6429	midlobe	Nothern Territory, Australia	SRR5314894		119
MSHR1664	Bp6430	midlobe	Nothern Territory, Australia	SRR5314893		206
MSHR1665	Bp6431	midlobe	Nothern Territory, Australia	SRR5314892		82
MSHR1666	Bp6432	midlobe	Nothern Territory, Australia	SRR5314891		84
MSHR1667	Bp6433	midlobe	Nothern Territory, Australia	SRR5314890		92
MSHR1668	Bp6434	bronchus	Nothern Territory, Australia	SRR5314889		30
MSHR1669	Bp6435	bronchus	Nothern Territory, Australia	SRR5314888		107
MSHR1670	Bp6436	bronchus	Nothern Territory, Australia	SRR6380775		151
MSHR1671	Bp6437	bronchus	Nothern Territory, Australia	SRR5314887		78
MSHR1672	Bp6438	bronchus	Nothern Territory, Australia	SRR6380751		61
MSHR1673	Bp6439	bronchus	Nothern Territory, Australia	SRR5314886		46
MSHR1674	Bp6440	bronchus	Nothern Territory, Australia	SRR5314885		47
MSHR1675	Bp6441	toplobe	Nothern Territory, Australia	SRR5314884		38
MSHR1676	Bp6443	toplobe	Nothern Territory, Australia	SRR6380752		47
MSHR1677	Bp6444	lowerlobe	Nothern Territory, Australia	SRR6380755		61
MSHR1678	Bp6445	lowerlobe	Nothern Territory, Australia	SRR6380756		73
MSHR1679	Bp6446	bronchus	Nothern Territory, Australia	SRR6380753		142
MSHR1680	Bp6447	bronchus	Nothern Territory, Australia	SRR5314882		113
MSHR1681	Bp6448	diaphragm	Nothern Territory, Australia	SRR5314881		53
MSHR1682	Bp6449	bronchus	Nothern Territory, Australia	SRR6380754		40
MSHR1683	Bp6450	lowerlobe	Nothern Territory, Australia	SRR6380759		273
MSHR1684	Bp6451	midlobe	Nothern Territory, Australia	SRR6380760		62
MSHR1685	Bp6452	midlobe	Nothern Territory, Australia	SRR6380757		128
MSHR1686	Bp4168	midlobe	Nothern Territory, Australia	SRR5314924		59
MSHR1687	Bp6442	bronchus	Nothern Territory, Australia	SRR5314883		63
MSHR1688	Bp6453	bronchus	Nothern Territory, Australia	SRR6380758		54
MSHR1689	Bp6454	toplobe	Nothern Territory, Australia	SRR5314880		75
MSHR1690	Bp6455	lowerlobe	Nothern Territory, Australia	SRR5314879		97
MSHR1710	Bp6456	lowerlung	Nothern Territory, Australia	SRR5314878		81
MSHR1713	Bp6458	sputum	Nothern Territory, Australia	SRR5314876		55
MSHR1738	Bp6459	sputum	Nothern Territory, Australia	SRR5314875		72
MSHR1784	Bp6460	sputum	Nothern Territory, Australia	SRR5314874		98
MSHR1821	Bp4169	sputum	Nothern Territory, Australia	SRR6380766		49
MSHR1887	Bp6745	environment	Nothern Territory, Australia	SRR5314864		86
MSHR1895	Bp6746	environment	Nothern Territory, Australia	SRR5314863		219
MSHR2408	Bp4170	sputum	Nothern Territory, Australia	SRR5314923		55
MSHR3030	Bp6468	sputum	Nothern Territory, Australia	SRR6380746		167
MSHR3042	Bp4171	sputum	Nothern Territory, Australia	SRR6380767		77
MSHR3103	Bp6469	sputum	Nothern Territory, Australia	SRR5314873		118
MSHR3104	Bp6470	nose	Nothern Territory, Australia	SRR5314872		90
MSHR3105	Bp6471	nose	Nothern Territory, Australia	SRR5314871		30
MSHR3106	Bp6472	bronchus	Nothern Territory, Australia	SRR6380745		95
MSHR3107	Bp6473	lowerlobe	Nothern Territory, Australia	SRR6380744		141
MSHR3108	Bp6474	lowerlung	Nothern Territory, Australia	SRR5314870		27
MSHR3109	Bp6475	sputum	Nothern Territory, Australia	SRR5314869		78
MSHR4637	Bp6612	sputum	Nothern Territory, Australia	SRR6380742		75
MSHR4638	Bp6613	sputum	Nothern Territory, Australia	SRR6380741		41
MSHR6671	Bp8772	sputum	Queensland, Australia	SRR5314842		105
MSHR6672	Bp8773	sputum	Queensland, Australia	SRR5314841		117
MSHR6686	Bp8774	sputum	Queensland, Australia	SRR5314840		47
MSHR6889	Bp8775	sputum	Queensland, Australia	SRR5314839		56
MSHR6890	Bp8776	sputum	Queensland, Australia	SRR5314838		122
MSHR6891	Bp8777	sputum	Queensland, Australia	SRR5314837		28
MSHR7726	Bp7215	sputum	Queensland, Australia	SRR5314862		92
MSHR7727	Bp7216	sputum	Queensland, Australia	SRR5314861		99
MSHR7728	Bp7217	sputum	Queensland, Australia	SRR5314860		107
MSHR7729	Bp7218	sputum	Queensland, Australia	SRR5314859		112
MSHR7730	Bp7219	sputum	Queensland, Australia	SRR5314858		93
MSHR7731	Bp7220	sputum	Queensland, Australia	SRR5314857		92
MSHR7732	Bp7221	sputum	Queensland, Australia	SRR5314856		97
MSHR7733	Bp7222	sputum	Queensland, Australia	SRR5314855		98
MSHR7734	Bp7223	sputum	Queensland, Australia	SRR5314854		101
MSHR7735	Bp7224	sputum	Queensland, Australia	SRR5314853		101
MSHR7736	Bp7225	sputum	Queensland, Australia	SRR5314852		99
MSHR7737	Bp7226	sputum	Queensland, Australia	SRR5314851		104
MSHR7738	Bp7227	sputum	Queensland, Australia	SRR5314850		101
MSHR7739	Bp7228	sputum	Queensland, Australia	SRR5314849		98
MSHR7740	Bp7229	sputum	Queensland, Australia	SRR5314848		102
MSHR7741	Bp7230	sputum	Queensland, Australia	SRR5314847		122
MSHR7742	Bp7231	sputum	Queensland, Australia	SRR5314846		99
MSHR7743	Bp7232	sputum	Queensland, Australia	SRR5314845		91
MSHR7744	Bp7233	sputum	Queensland, Australia	SRR5314844		94
MSHR7745	Bp7234	sputum	Queensland, Australia	SRR5314843		86
MSHR9509	Bp8939	sputum	Queensland, Australia	SRR6380761		72
MSHR9510	Bp8940	sputum	Queensland, Australia	SRR6380762		76
MSHR9511	Bp8941	sputum	Queensland, Australia	SRR6380763		62
MSHR9786	Bp8949	sputum	Queensland, Australia	SRR6380764		57
MSHR9787	Bp8950	sputum	Queensland, Australia	SRR6380765		138
MSHR9788	Bp8951	sputum	Queensland, Australia	SRR6380750		69
MSHR9789	Bp8952	sputum	Queensland, Australia	SRR6380749		73
MSHR9790	Bp8953	sputum	Queensland, Australia	SRR6380748		73
MSHR9791	Bp8954	sputum	Queensland, Australia	SRR6380747		86
