# Supplementary material for: Pathogen to commensal? Longitudinal within-host population dynamics, evolution, and adaptation during a chronic >16-year Burkholderia pseudomallei infection
Source: PLoS Pathog. 2020 Mar 5;16(3):e1008298. doi: 10.1371/journal.ppat.1008298 (PMC7077878; doi:10.1371/journal.ppat.1008298)
Supplement: S2 Table — (XLSX) [file ppat.1008298.s007.xlsx]

## Sheet: Table S2
S2 Table: Phylogeny matrix
Red cells indicate deletions (ancestral states have been entered to avoid double-counting deletions)
Core	Deleted Region	branch	refPacBio1435	Annotation	locus tag	product	1498	1436	1450	1435	1887	1895	1288	1289	1292	1070	1043	1049	1046	1048	1204	1120	1086	1075	1285	3104	3105	1284	1290	1291	1287	1360minor	1459minor	3103	1218	1340	1360major	1420	1402	1418	1738	1784	1459major	1710	3108	1684	1673	1670	1660
y	N/A	0.1	Chr1::1770038	missense_variant	CXQ84_09675	competence protein ComE	T	C	C	C	C	C	C	C	C	C	C	C	C	C	C	C	C	C	C	C	C	C	C	C	C	C	C	C	C	C	C	C	C	C	C	C	C	C	C	C	C	C	C
n	3	0.2	Chr2::289202	synonymous_variant	CXQ84_22590	lipoprotein	t	a	t	t	t	t	t	t	t	t	t	t	t	t	t	t	t	t	t	t	t	t	t	t	t	t	t	t	t	t	t	t	t	t	t	t	t	t	t	t	t	t	t
y	N/A	0.3	Chr1::2416884	synonymous_variant	CXQ84_12800	5-dehydro-2-deoxygluconokinase	G	G	A	A	A	A	G	G	G	G	G	G	G	G	G	G	G	G	G	G	G	G	G	G	G	G	G	G	G	G	G	G	G	G	G	G	G	G	G	G	G	G	G
y	N/A	0.3	Chr2::2871138	missense_variant	CXQ84_35625	PriA	C	C	T	T	T	T	C	C	C	C	C	C	C	C	C	C	C	C	C	C	C	C	C	C	C	C	C	C	C	C	C	C	C	C	C	C	C	C	C	C	C	C	C
y	N/A	0.3	Chr1::3006650	missense_variant	CXQ84_16010	phosphoenolpyruvate carboxylase	C	C	T	T	T	T	C	C	C	C	C	C	C	C	C	C	C	C	C	C	C	C	C	C	C	C	C	C	C	C	C	C	C	C	C	C	C	C	C	C	C	C	C
y	N/A	0.31	Chr1::2252849	missense_variant	CXQ84_11975	transporter	G	G	A	A	G	G	G	G	G	G	G	G	G	G	G	G	G	G	G	G	G	G	G	G	G	G	G	G	G	G	G	G	G	G	G	G	G	G	G	G	G	G	G
y	N/A	0.31	Chr1::2273438	intergenic_region	CXQ84_12090-CXQ84_12095	N/A	G	G	A	A	G	G	g	G	G	G	G	G	G	G	G	G	G	G	G	G	G	G	G	G	G	G	G	G	G	G	G	G	G	G	G	G	G	G	G	G	G	G	G
y	N/A	0.311	Chr2::2258109	missense_variant	CXQ84_32255	RNA polymerase sigma factor RpoD	G	G	C	G	G	G	G	G	G	G	G	G	G	G	G	G	G	G	G	G	G	G	G	G	G	G	G	G	G	G	G	G	G	G	G	G	G	G	G	G	G	G	G
y	N/A	0.32	Chr1::238354	missense_variant	CXQ84_01355	acetyltransferase	C	C	C	C	T	T	C	C	C	C	C	C	C	C	C	C	C	C	C	C	C	C	C	C	C	C	C	C	C	C	C	C	C	C	C	C	C	C	C	C	C	C	C
y	N/A	0.32	Chr1::497121	missense_variant	CXQ84_02830	nitroreductase	G	G	G	G	A	A	G	G	G	G	G	G	G	G	G	G	G	G	G	G	G	G	G	G	G	G	G	G	G	G	G	G	G	G	G	G	G	G	G	G	G	G	G
y	N/A	0.32	Chr2::576501	missense_variant	CXQ84_23960	GlxA family transcriptional regulator	G	G	G	G	A	A	G	G	G	G	G	G	G	G	G	G	G	G	G	G	G	G	G	G	G	G	G	G	G	G	G	G	G	G	G	G	G	G	G	G	G	G	G
y	N/A	0.32	Chr2::728425	intergenic_region	CXQ84_24695-CXQ84_24700	N/A	G	G	G	G	A	A	G	G	G	G	G	G	G	G	G	G	G	G	g	G	G	G	G	g	G	G	G	G	G	g	G	g	g	G	G	G	G	G	G	G	G	G	G
y	N/A	0.32	Chr1::1132084	missense_variant	CXQ84_06245	30S ribosomal protein S1	C	C	C	C	T	T	C	C	C	C	C	C	C	C	C	C	C	C	C	C	C	C	C	C	C	C	C	C	C	C	C	C	C	C	C	C	C	C	C	C	C	C	C
y	N/A	0.32	Chr1::1318337	synonymous_variant	CXQ84_07260	alkane 1-monooxygenase	C	C	C	C	T	T	C	C	C	C	C	C	C	C	C	C	C	C	C	C	C	C	C	C	C	C	C	C	C	C	C	C	C	C	C	C	C	C	C	C	C	C	C
y	N/A	0.32	Chr1::1386824	synonymous_variant	CXQ84_07595	pyruvate dehydrogenase (acetyl-transferring), homodimeric type	G	G	G	G	A	A	G	G	G	G	G	G	G	G	G	G	G	G	G	G	G	G	G	G	G	G	G	G	G	G	G	G	G	G	G	G	G	G	G	G	G	G	G
y	N/A	0.32	Chr1::1660167	intergenic_region	CXQ84_08995-CXQ84_09000	N/A	C	C	C	C	T	T	C	C	C	C	C	C	C	C	C	C	C	C	C	C	C	C	C	C	C	C	C	C	C	C	C	C	C	C	C	C	C	C	C	C	C	C	C
y	N/A	0.32	Chr1::1878778	synonymous_variant	CXQ84_10220	D-glycerate dehydrogenase	C	C	C	C	T	T	C	C	C	C	C	C	C	C	C	C	C	C	C	C	C	C	C	C	C	C	C	C	C	C	C	C	C	C	C	C	C	C	C	C	C	C	C
y	N/A	0.32	Chr2::2837225	synonymous_variant	CXQ84_35450	aromatic amino acid aminotransferase	A	A	A	A	g	G	A	A	A	A	A	A	A	A	A	A	A	A	A	A	A	A	A	A	A	A	A	A	A	A	A	A	A	A	A	A	A	A	A	A	A	A	A
y	N/A	0.32	Chr2::2903189	synonymous_variant	CXQ84_35820	NAD(P)-dependent oxidoreductase	C	C	C	C	T	T	C	C	C	C	C	C	C	C	C	C	C	C	C	C	C	C	C	C	C	C	C	C	C	C	C	C	C	C	C	C	C	C	C	C	C	C	C
y	N/A	0.32	Chr2::3119134	intergenic_region	CXQ84_36975-CXQ84_36980	N/A	C	C	C	C	T	T	C	C	C	C	C	C	C	C	C	C	C	C	C	C	C	C	C	C	C	C	C	C	C	C	C	C	C	C	C	C	C	C	C	C	C	C	C
y	N/A	1.1	Chr1::446373	missense_variant	CXQ84_02530	glutathione S-transferase	G	G	G	G	G	G	a	A	A	G	G	G	G	G	G	G	G	G	G	G	G	G	G	G	G	G	g	G	G	G	G	G	G	G	G	G	g	G	G	G	G	G	G
n	2a	1.2	Chr1::2196549	missense_variant	CXQ84_11660	TetR family transcriptional regulator	T	T	T	T	T	T	T	T	T	C	t	t	t	t	t	t	t	t	t	t	t	t	t	t	t	t	t	t	t	t	t	t	t	t	t	t	t	t	t	t	t	t	t
n	2a	1.2	Chr1::2196556	synonymous_variant	CXQ84_11660	TetR family transcriptional regulator	G	G	G	G	G	G	G	G	G	C	g	g	g	g	g	g	g	g	g	g	g	g	g	g	g	g	g	g	g	g	g	g	g	g	g	g	g	g	g	g	g	g	g
y	N/A	2.1	Chr1::2402703	missense_variant	CXQ84_12730	UTP--glucose-1-phosphate uridylyltransferase	G	G	G	G	G	G	G	G	G	g	A	a	A	A	a	A	A	A	G	G	G	G	G	G	G	g	G	G	G	G	g	G	G	G	G	G	G	G	G	G	G	G	G
y	N/A	2.11	Chr1::2580333	missense_variant	CXQ84_13675	phosphate ABC transporter ATP-binding protein	G	G	G	G	G	G	G	G	G	g	A	a	A	A	G	G	G	G	G	G	G	G	G	G	G	G	G	G	G	G	G	G	G	G	G	G	G	G	G	G	G	G	G
n	6a	2.111	Chr2::1923229	missense_variant	CXQ84_30685	AraC family transcriptional regulator	G	G	G	G	G	G	G	G	G	g	A	g	G	G	G	G	G	G	G	G	G	G	G	G	G	G	G	G	G	G	G	G	G	G	G	G	G	G	G	G	G	g	G
y	N/A	2.112	Chr1::279961	intergenic_region	CXQ84_01565-CXQ84_01570	#N/A	G	G	G	G	G	G	G	G	G	G	G	G	G	A	G	G	G	G	G	G	G	G	G	G	G	G	G	G	G	G	G	G	G	G	G	G	G	G	G	G	G	G	G
y	N/A	2.12	Chr1::3556141	missense_variant	CXQ84_18720	HPr kinase/phosphorylase	G	G	G	G	G	G	G	G	G	G	G	G	G	G	A	A	A	A	G	G	G	G	G	G	G	g	G	G	G	G	g	G	G	G	G	G	G	G	G	G	G	G	G
y	N/A	2.121	Chr1::638853	missense_variant	CXQ84_03615	phosphatidylglycerophosphatase A	A	A	A	A	A	A	A	A	A	A	A	A	A	A	A	G	A	A	A	A	A	A	A	A	A	A	A	A	A	A	A	A	A	A	A	A	A	A	A	A	A	A	A
y	N/A	3	Chr2::2184423	missense_variant	CXQ84_31880	site-specific DNA-methyltransferase	A	A	A	A	A	A	A	A	A	A	A	A	A	A	a	A	A	A	G	G	G	G	G	G	G	g	g	G	G	G	g	G	G	G	G	G	g	G	G	G	G	G	G
y	N/A	3	Chr2::2258137	missense_variant	CXQ84_32255	RNA polymerase sigma factor RpoD	G	G	G	G	G	G	G	G	G	G	G	G	G	G	G	G	G	G	A	A	A	A	A	A	A	a	a	A	A	A	a	A	A	A	A	A	a	A	A	A	A	A	A
y	N/A	3.1	Chr2::688677	missense_variant	CXQ84_24460	DNA-binding response regulator	C	C	C	C	C	C	C	C	C	C	C	C	C	C	C	C	C	C	T	T	T	T	C	C	C	C	C	C	C	C	C	C	C	C	C	C	C	C	C	C	C	C	C
y	N/A	3.11	Chr2::3088530	synonymous_variant	CXQ84_36825	3-carboxy-cis,cis-muconate cycloisomerase	G	G	G	G	G	G	G	G	G	G	G	G	G	G	G	G	G	G	A	A	A	G	G	G	G	G	G	G	G	G	G	G	G	G	G	G	G	G	G	G	G	G	G
y	N/A	3.12	Chr1::579929	missense_variant	CXQ84_03295	preprotein translocase subunit SecA	A	A	A	A	A	A	A	A	A	A	A	A	A	A	A	A	A	A	A	A	A	C	A	A	A	A	A	A	A	A	A	A	A	A	A	A	A	A	A	A	A	A	A
y	N/A	4	Chr2::1133245	missense_variant	CXQ84_27005	PenI family class A extended-spectrum beta-lactamase	G	G	G	G	G	G	G	G	G	G	G	G	g	G	G	G	G	G	G	G	G	G	A	A	A	a	a	A	A	A	a	A	A	A	A	A	a	A	A	A	A	A	A
y	N/A	4.1	Chr1::3556204	missense_variant	CXQ84_18720	HPr kinase/phosphorylase	C	C	C	C	C	C	C	C	C	C	C	C	C	C	C	C	C	C	C	C	C	C	t	T	T	C	C	C	C	C	C	C	C	C	C	C	C	C	C	C	C	C	C
y	N/A	4.11	Chr1::2666467	synonymous_variant	CXQ84_14215	DUF1223 domain-containing protein	G	G	G	G	G	G	G	G	G	G	G	G	G	G	G	G	G	G	G	G	G	G	A	G	G	G	G	G	G	G	G	G	G	G	G	G	G	G	G	G	G	G	G
y	N/A	6	Chr1::579345	missense_variant	CXQ84_03295	preprotein translocase subunit SecA	G	G	G	G	G	G	G	G	G	G	G	G	G	G	g	G	G	G	G	G	G	G	G	G	G	g	g	G	G	C	c	C	C	C	C	C	c	C	C	C	C	C	C
n	2d	7	Chr1::2012287	missense_variant	CXQ84_10895	DUF1109 domain-containing protein	G	G	G	G	G	G	G	G	G	G	G	G	G	G	G	G	G	G	G	G	G	G	G	G	G	G	g	G	G	G	G	A	a	A	A	A	a	A	A	A	A	A	A
y	N/A	7	Chr1::1247825	missense_variant	CXQ84_06895	ABC transporter ATP-binding protein	A	A	A	A	A	A	A	A	A	A	A	A	A	A	a	A	A	A	A	A	A	A	A	A	A	A	a	A	A	A	A	G	g	G	G	G	g	G	G	G	G	G	G
y	N/A	7.2	Chr1::2587539	missense_variant	CXQ84_13710	ATP-dependent zinc metalloprotease FtsH	G	G	G	G	G	G	G	G	G	G	G	G	G	G	G	G	G	G	G	G	G	G	G	G	G	G	G	G	G	G	G	G	G	G	A	A	G	G	G	G	G	G	G
y	N/A	8	Chr1::745275	intergenic_region	CXQ84_04245-CXQ84_04250	N/A	C	C	C	C	C	C	C	C	C	C	C	C	C	C	c	C	C	C	C	C	C	C	c	C	C	C	c	C	C	C	C	C	C	C	C	C	t	T	T	T	T	T	T
n	6a	8.11	Chr2::1874540	stop_gained	CXQ84_30465	TetR/AcrR family transcriptional regulator	G	G	G	G	G	G	G	G	G	G	G	G	G	G	G	G	G	G	G	G	G	G	G	G	G	G	G	G	G	G	G	G	G	G	G	G	G	G	G	A	G	g	G
n	6a,b,c	8.11	Chr2::1958761	stop_gained	CXQ84_30880	transcriptional regulator	C	C	C	C	C	C	C	C	C	C	C	C	C	C	C	C	C	C	C	C	C	C	C	C	C	C	C	C	C	C	C	C	C	C	C	C	C	c	c	T	C	c	c
y	N/A	8.11	Chr2::2786881	synonymous_variant	CXQ84_35160	cyclase	A	A	A	A	A	A	A	A	A	A	A	A	A	A	A	A	A	A	A	A	A	A	A	A	A	A	A	A	A	A	A	A	A	A	A	A	A	A	a	G	A	A	A
y	N/A	8.11	Chr2::3034899	intergenic_region	CXQ84_36480-CXQ84_36485	N/A	G	G	G	G	G	G	G	G	G	G	G	G	G	G	G	G	G	G	G	G	G	G	G	G	G	G	G	G	G	G	G	G	G	G	G	G	G	g	g	A	G	G	G
y	N/A	8.3	Chr1::2316970	missense_variant	CXQ84_12295	2-oxoglutarate dehydrogenase E1 component	G	G	G	G	G	G	G	G	G	G	G	G	G	G	G	G	G	G	G	G	G	G	G	G	G	G	G	G	G	G	G	G	G	G	G	G	G	G	G	G	G	G	G
y	N/A	8.4	Chr1::3635366	missense_variant	CXQ84_19085	MetQ/NlpA family ABC transporter substrate-binding protein	A	A	A	A	A	A	A	A	A	A	A	A	A	A	A	A	A	A	A	A	A	A	A	A	A	A	A	A	A	A	A	A	A	A	A	A	A	A	A	A	A	A	A
y	N/A	8.5	Chr1::2315789	missense_variant	CXQ84_12295	2-oxoglutarate dehydrogenase E1 component	C	C	C	C	C	C	C	C	C	C	C	C	C	C	C	C	C	C	C	C	C	C	C	C	C	C	C	C	C	C	C	C	C	C	C	C	C	C	C	C	C	C	C
y	N/A	8.6	Chr2::416953	missense_variant	CXQ84_23235	glycosyltransferase family 2 protein	G	G	G	G	G	G	G	G	G	G	G	G	G	G	G	G	G	G	G	G	G	G	G	G	G	G	G	G	G	G	G	G	G	G	G	G	G	G	G	G	G	G	G
y	N/A	8.6	Chr1::2357274	intragenic variant	CXQ84_12495	tRNA-Val	T	T	T	T	T	T	T	T	T	T	T	T	T	T	T	T	T	T	T	T	T	T	T	T	T	T	T	T	T	T	T	T	T	T	T	T	T	T	T	T	T	T	T
n	6b	8.7	Chr2::2017789	missense_variant	CXQ84_31180	EscC/YscC/HrcC family type III secretion system outer membrane ring protein	G	G	G	G	G	G	G	G	G	G	G	G	G	G	G	G	G	G	G	G	G	G	G	G	G	G	G	G	G	G	G	G	G	G	G	G	G	g	G	G	g	G	G
n	2d	8.71	Chr1::2015195	intergenic_region	CXQ84_10915-CXQ84_10920	N/A	G	G	G	G	G	G	G	G	G	G	G	G	G	G	G	G	G	G	G	G	G	G	G	G	G	G	G	G	G	G	G	G	G	G	G	G	G	G	G	G	G	G	G
y	N/A	8.71	Chr1::2587869	missense_variant	CXQ84_13710	ATP-dependent zinc metalloprotease FtsH	C	C	C	C	C	C	C	C	C	C	C	C	C	C	C	C	C	C	c	C	C	C	C	C	C	C	C	C	C	C	C	C	C	C	C	C	C	C	C	C	C	C	C
y	N/A	8.72	Chr1::1765510	intergenic_region	CXQ84_09655-CXQ84_09660	N/A	C	C	C	C	C	C	C	C	C	C	C	C	C	C	C	C	C	C	C	C	C	C	C	C	C	C	C	C	C	C	C	C	C	C	C	C	C	C	C	C	C	C	C
y	N/A	8.75	Chr1::3946615	missense_variant	CXQ84_20790	rod shape-determining protein	C	C	C	C	C	C	C	C	C	C	C	C	C	C	C	C	C	C	C	C	C	C	C	C	C	C	C	C	C	C	C	C	C	C	C	C	C	C	C	C	C	C	C
n	6a,b,c	8.8	Chr2::1959336	missense_variant	CXQ84_30885	hypothetical protein	C	C	C	C	C	C	C	C	C	C	C	C	C	C	C	C	C	C	C	C	C	C	C	C	C	C	C	C	C	C	C	C	C	C	C	C	C	C	C	C	C	c	c
y	N/A	8.8	Chr1::2336400	missense_variant	CXQ84_12370	LysR family transcriptional regulator	C	C	C	C	C	C	C	C	C	C	C	C	C	C	C	C	C	C	C	C	C	C	C	C	C	C	C	C	C	C	C	C	C	C	C	C	C	C	C	C	C	C	C
y	N/A	8.9	Chr1::653096	missense_variant	CXQ84_03695	transcriptional regulator CynR	C	C	C	C	C	C	C	C	C	C	C	C	C	C	C	C	C	C	C	C	C	C	C	C	C	C	C	C	C	C	C	C	C	C	C	C	C	C	C	C	C	C	c
y	N/A	8.91	Chr1::1540164	missense_variant	CXQ84_08375	lysophospholipid transporter LplT	A	A	A	A	A	A	A	A	A	A	A	A	A	A	A	A	A	A	A	A	A	A	A	A	A	A	A	A	A	A	A	A	A	A	A	A	A	A	A	A	A	A	A
n	6b	8.911	Chr2::2006075	intergenic_region	CXQ84_31105-CXQ84_31110	N/A	A	A	A	A	A	A	A	A	A	A	A	A	A	A	A	A	A	A	A	A	A	A	A	A	A	A	A	A	A	A	A	A	A	A	A	A	A	A	A	A	A	A	A
n	6a,b,c	8.912	Chr2::1957801	intergenic_region	CXQ84_30875-CXQ84_30880	N/A	A	A	A	A	A	A	A	A	A	A	A	A	A	A	A	A	A	A	A	A	A	A	A	A	A	A	A	A	A	A	A	A	A	A	A	A	A	A	A	A	A	a	a
y	N/A	9	Chr1::3555501	missense_variant	CXQ84_18720	HPr kinase/phosphorylase	C	C	C	C	C	C	C	C	C	C	C	C	C	C	C	C	C	C	C	C	C	C	C	C	C	C	C	C	C	C	C	C	C	C	C	C	C	C	C	C	C	C	C
y	N/A	9.1	Chr1::172844	missense_variant	CXQ84_00920	glycine dehydrogenase (aminomethyl-transferring)	G	G	G	G	G	G	G	G	G	G	G	G	G	G	G	G	G	G	G	G	G	G	G	G	G	G	G	G	G	G	G	G	G	G	G	G	G	G	G	G	G	G	G
y	N/A	9.1	Chr2::1539199	intergenic_region	CXQ84_28760-CXQ84_28765	N/A	G	G	G	G	G	G	G	G	G	G	G	G	G	G	G	G	G	G	G	G	G	G	G	G	G	G	G	G	G	G	G	G	G	G	G	G	G	G	G	G	G	G	G
y	N/A	9.1	Chr1::3947139	missense_variant	CXQ84_20790	rod shape-determining protein	C	C	C	C	C	C	C	C	C	C	C	C	C	C	C	C	C	C	C	C	C	C	C	C	C	C	C	C	C	C	C	C	C	C	C	C	C	C	C	C	C	C	C
y	N/A	9.2	Chr2::2994835	synonymous_variant	CXQ84_36325	DUF4345 domain-containing protein	G	G	G	G	G	G	G	G	G	G	G	G	G	G	G	G	G	G	G	G	G	G	G	G	G	G	G	G	G	G	G	G	G	G	G	G	G	G	G	G	G	G	G
y	N/A	9.21	Chr1::2295755	synonymous_variant	CXQ84_12200	hypothetical protein	c	c	c	c	c	c	c	c	c	c	c	c	c	c	c	c	c	c	c	c	c	c	c	c	c	c	c	c	c	c	c	c	c	c	c	c	c	c	c	c	c	c	c
n	6a,c	9.3	Chr2::1952397	missense_variant	CXQ84_30830	AraC family transcriptional regulator	C	C	C	C	C	C	C	C	C	C	C	C	C	C	C	C	C	C	C	C	C	C	C	C	C	C	C	C	C	C	C	C	C	C	C	C	C	C	C	C	C	c	C
y	N/A	9.3	Chr1::1788991	stop_gained	CXQ84_09790	RNA polymerase sigma factor RpoS	G	G	G	G	G	G	G	G	G	G	G	G	G	G	G	G	G	G	G	G	G	G	G	G	G	G	G	G	G	G	G	G	G	G	G	G	G	G	G	G	G	G	G
y	N/A	9.3	Chr1::3957466	missense_variant	CXQ84_20860	two-component system response regulator	G	G	G	G	G	G	G	G	G	G	G	G	G	G	G	G	G	G	G	G	G	G	G	G	G	G	G	G	G	G	G	G	G	G	G	G	G	G	G	G	G	G	G
n	5	9.4	Chr2::1562800	missense_variant	CXQ84_28930	peptidase M66	G	G	G	G	G	G	G	G	G	G	G	G	G	G	G	G	G	G	G	G	G	G	G	G	G	G	G	G	G	G	G	G	G	G	G	G	G	G	g	g	G	G	G
n	2d	9.4	Chr1::2012859	missense_variant	CXQ84_10900	DoxX family protein	T	T	T	T	T	T	T	T	T	T	T	T	T	T	T	T	T	T	T	T	T	T	T	T	T	T	T	T	T	T	T	T	T	T	T	T	T	T	T	T	T	T	T
n	2d	9.4	Chr1::2195852	intergenic_region	CXQ84_11655-CXQ84_11660	N/A	C	C	C	C	C	C	C	C	C	C	C	C	C	C	C	C	C	C	C	C	C	C	C	C	C	C	C	C	C	C	C	C	C	C	C	C	C	C	C	C	C	C	C
y	N/A	9.41	Chr2::1046509	missense_variant	CXQ84_26505	NAD-dependent phenylacetaldehyde dehydrogenase	C	C	C	C	C	C	C	C	C	C	C	C	C	C	C	C	C	C	C	C	C	C	C	C	C	C	C	C	C	C	C	C	C	C	C	C	C	C	C	C	C	C	C
n	2d	9.42	Chr1::2054582	missense_variant	CXQ84_11050	non-ribosomal peptide synthetase	G	G	G	G	G	G	G	G	G	G	G	G	G	G	G	G	G	G	G	G	G	G	G	G	G	G	G	G	G	G	G	G	G	G	G	G	G	G	G	G	G	G	G
n	6a	9.42	Chr2::1899072	missense	CXQ84_30580	type VI secretion system ATPase TssH	C	C	C	C	C	C	C	C	C	C	C	C	C	C	C	C	C	C	C	C	C	C	C	C	C	C	C	C	C	C	C	C	C	C	C	C	C	C	C	C	C	c	C
y	N/A	9.42	Chr1::2337238	missense_variant	CXQ84_12380	hypothetical protein	T	T	T	T	T	T	T	T	T	T	T	T	T	T	T	T	T	T	T	T	T	T	T	T	T	T	T	T	T	T	T	T	T	T	T	T	T	T	T	T	T	T	T
y	N/A	9.42	Chr1::3669601	synonymous_variant	CXQ84_19300	thioesterase	C	C	C	C	C	C	C	C	C	C	C	C	C	C	C	C	C	C	C	C	C	C	C	C	C	C	C	C	C	C	C	C	C	C	C	C	C	C	C	C	C	C	C
n	1	9.43	Chr1::2702590	missense_variant	CXQ84_14380	multidrug transporter subunit MdtA	C	C	C	C	C	C	C	C	C	C	C	C	C	C	C	C	C	C	C	C	C	C	C	C	c	C	C	C	C	C	C	C	C	C	C	C	C	C	C	C	C	C	C
y	N/A	9.43	Chr1::77829	stop_gained	CXQ84_00415	type II secretion system protein GspD	C	C	C	C	C	C	C	C	C	C	C	C	C	C	C	C	C	C	C	C	C	C	C	C	C	C	C	C	C	C	C	C	C	C	C	C	C	C	C	C	C	C	C
y	N/A	9.43	Chr1::259039	missense_variant	CXQ84_01480	chemotaxis protein CheA	G	G	G	G	G	G	G	G	G	G	G	G	G	G	G	G	G	G	G	G	G	G	G	G	G	G	G	G	G	G	G	G	G	G	G	G	G	G	G	G	G	G	G
y	N/A	9.43	Chr1::1680141	missense_variant	CXQ84_09140	endopeptidase La	C	C	C	C	C	C	C	C	C	C	C	C	C	C	C	C	C	C	C	C	C	C	C	C	C	C	C	C	C	C	C	C	C	C	C	C	C	C	C	C	C	C	C
y	N/A	9.43	Chr1::2493842	missense_variant	CXQ84_13225	type VI secretion system tip protein VgrG	G	G	G	G	G	G	G	G	G	G	G	G	G	G	G	G	G	G	G	G	G	G	G	G	G	G	G	G	G	G	G	G	G	G	G	G	G	G	G	G	G	G	G
y	N/A	9.43	Chr2::2824030	missense_variant	CXQ84_35380	ATPase	C	C	C	C	C	C	C	C	C	C	C	C	C	C	C	C	C	C	C	C	C	C	C	C	C	C	C	C	C	C	C	C	C	C	C	C	C	C	C	C	C	C	C
y	N/A	9.44	Chr1::68005	missense_variant	CXQ84_00365	type II secretion system protein GspL	G	G	G	G	G	G	G	G	G	G	G	G	G	G	G	G	G	G	G	G	G	G	G	G	G	G	G	G	G	G	G	G	G	G	G	G	G	G	G	G	G	G	G
y	N/A	9.44	Chr1::407370	missense_variant	CXQ84_02320	transposase	C	C	C	C	C	C	C	C	C	C	C	C	C	C	C	C	C	C	C	C	C	C	C	C	C	C	C	C	C	C	C	C	C	C	C	C	C	C	C	C	C	C	C
y	N/A	9.44	Chr1::1750497	missense_variant	CXQ84_09580	bifunctional UDP-4-keto-pentose/UDP-xylose synthase	G	G	G	G	G	G	G	G	G	G	G	G	G	G	G	G	G	G	G	G	G	G	G	G	G	G	G	G	G	G	G	G	G	G	G	G	G	G	G	G	G	G	G
y	N/A	9.44	Chr2::1869850	missense_variant	CXQ84_30435	Zn-dependent oxidoreductase	A	A	A	A	A	A	A	A	A	A	A	A	A	A	A	A	A	A	A	A	A	A	A	A	A	A	A	A	A	A	A	A	A	A	A	A	A	A	A	A	A	A	A
y	N/A	9.44	Chr1::3415721	missense_variant	CXQ84_18075	M48 family peptidase	C	C	C	C	C	C	C	C	C	C	C	C	C	C	C	C	C	C	C	C	C	C	C	C	C	C	C	C	C	C	C	C	C	C	C	C	C	C	C	C	C	C	C
y	N/A	9.5	Chr1::1654894	missense_variant	CXQ84_08965	two-component system response regulator OmpR	G	G	G	G	G	G	G	G	G	G	G	G	G	G	G	G	G	G	G	G	G	G	G	G	G	G	G	G	G	G	G	G	G	G	G	G	G	G	G	G	G	G	G
y	N/A	9.5	Chr2::3240680	missense_variant	CXQ84_37555	flagellar M-ring protein FliF	C	C	C	C	C	C	C	C	C	C	C	C	C	C	C	C	C	C	C	C	C	C	C	C	C	C	C	C	C	C	C	C	C	C	C	C	C	C	C	C	C	C	C
y	N/A	9.6	Chr1::4983	missense_variant	CXQ84_00020	DNA topoisomerase (ATP-hydrolyzing) subunit B	G	G	G	G	G	G	G	G	G	G	G	G	G	G	G	G	G	G	G	G	G	G	G	G	G	G	G	G	G	G	G	G	G	G	G	G	G	G	G	G	G	G	G
y	N/A	9.6	Chr2::1131836	synonymous_variant	CXQ84_26995	hypothetical protein	C	C	C	C	C	C	C	C	C	C	C	C	C	C	C	C	C	C	C	C	C	C	C	C	C	C	C	C	C	C	C	C	C	C	C	C	C	C	C	C	C	C	C
y	N/A	9.6	Chr2::2471108	synonymous_variant	CXQ84_33500	ABC transporter ATP-binding protein/permease	C	C	C	C	C	C	C	C	C	C	C	C	C	C	C	C	C	C	C	C	C	C	C	C	C	C	C	C	C	C	C	C	C	C	C	C	C	C	C	C	C	C	C
n	6a	9.61	Chr2::1875491	missense_variant	CXQ84_30470	UPF0261 family protein	G	G	G	G	G	G	G	G	G	G	G	G	G	G	G	G	G	G	G	G	G	G	G	G	G	G	G	G	G	G	G	G	G	G	G	G	G	G	G	G	G	g	G
n	2d	9.611	Chr1::2162599	intergenic_region	CXQ84_11495-CXQ84_11500	N/A	G	G	G	G	G	G	G	G	G	G	G	G	G	G	G	G	G	G	G	G	G	G	G	G	G	G	G	G	G	G	G	G	G	G	G	G	G	G	G	G	G	G	G
n	6a	9.611	Chr2::1907594	synonymous_variant	CXQ84_30600	DUF3540 domain-containing protein	C	C	C	C	C	C	C	C	C	C	C	C	C	C	C	C	C	C	C	C	C	C	C	C	C	C	C	C	C	C	C	C	C	C	C	C	C	C	C	C	C	c	C
y	N/A	9.611	Chr1::1994411	intergenic_region	CXQ84_10805-CXQ84_10810	N/A	G	G	G	G	G	G	G	G	G	G	G	G	G	G	G	G	G	G	G	G	G	G	G	G	G	G	G	G	G	G	G	G	G	G	G	G	G	G	G	G	G	G	G
y	N/A	9.612	Chr1::2645166	missense_variant	CXQ84_14060	DUF1326 domain-containing protein	T	T	T	T	T	T	T	T	T	T	T	T	T	T	T	T	T	T	T	T	T	T	T	T	T	T	T	T	T	T	T	T	T	T	T	T	T	T	T	T	T	T	T
n	2c,d	9.62	Chr1::2141038	missense_variant	CXQ84_11455	TonB-dependent siderophore receptor	G	G	G	G	G	G	G	G	G	G	G	G	G	G	G	G	G	G	G	G	G	G	G	G	G	G	G	G	G	G	G	G	G	G	G	G	G	G	G	G	G	G	G
y	N/A	9.62	Chr1::29676	missense_variant	CXQ84_00160	phenylacetaldehyde dehydrogenase	G	G	G	G	G	G	G	G	G	G	G	G	G	G	G	G	G	G	G	G	G	G	G	G	G	G	G	G	G	G	G	G	G	G	G	G	G	G	G	G	G	G	G
y	N/A	9.62	Chr1::1122870	missense_variant	CXQ84_06210	DNA gyrase subunit A	A	A	A	A	A	A	A	A	A	A	A	A	A	A	A	A	A	A	A	A	A	A	A	A	A	A	A	A	A	A	A	A	A	A	A	A	A	A	A	A	A	A	A
n	2d	9.7	Chr1::2168646	missense_variant	CXQ84_11530	hypothetical protein	T	T	T	T	T	T	T	T	T	T	T	T	T	T	T	T	T	T	T	T	T	T	T	T	T	T	T	T	T	T	T	T	T	T	T	T	T	T	T	T	T	T	T
y	N/A	9.7	Chr1::982864	missense_variant	CXQ84_05405	lipopolysaccharide heptosyltransferase I	C	C	C	C	C	C	C	C	C	C	C	C	C	C	C	C	C	C	C	C	C	C	C	C	C	C	C	C	C	C	C	C	C	C	C	C	C	C	C	C	C	C	C
y	N/A	9.8	Chr1::228762	intergenic_region	CXQ84_01285-CXQ84_01290	N/A	C	C	C	C	C	C	C	C	C	C	C	C	C	C	C	C	C	C	C	C	C	C	C	C	C	C	C	C	C	C	C	C	C	C	C	C	C	C	C	C	C	C	C
y	N/A	9.8	Chr2::401316	synonymous_variant	CXQ84_23170	YjbH domain-containing protein	T	T	T	T	T	T	T	T	T	T	T	T	T	T	T	T	T	T	T	T	T	T	T	T	T	T	T	T	T	T	T	T	T	T	T	T	T	T	t	T	T	T	T
y	N/A	9.8	Chr1::1158227	intergenic_region	CXQ84_06380-CXQ84_06385	N/A	T	T	T	T	T	T	T	T	T	T	T	T	T	T	T	T	T	T	T	T	T	T	T	T	T	T	T	T	T	T	T	T	T	T	T	T	T	T	T	T	T	T	T
y	N/A	9.8	Chr2::1173131	missense_variant	CXQ84_27180	magnesium-translocating P-type ATPase	C	C	C	C	C	C	C	C	C	C	C	C	C	C	C	C	C	C	C	C	C	C	C	C	C	C	C	C	C	C	C	C	C	C	C	C	C	C	C	C	C	C	C
y	N/A	9.8	Chr1::1578301	missense_variant	CXQ84_08540	outer membrane protein chaperone	C	C	C	C	C	C	C	C	C	C	C	C	C	C	C	C	C	C	C	C	C	C	C	C	C	C	C	C	C	C	C	C	C	C	C	C	C	C	C	C	C	C	C
y	N/A	10	Chr2::625877	missense_variant	CXQ84_24180	AraC family transcriptional regulator	C	C	C	C	C	C	C	C	C	C	C	C	C	C	c	C	C	C	C	C	C	C	C	C	C	C	C	C	C	C	C	C	C	C	C	C	C	C	C	C	C	C	C
y	N/A	10	Chr2::713927	synonymous_variant	CXQ84_24600	hypothetical protein	C	C	C	C	C	C	C	C	C	C	C	C	C	C	C	C	C	C	C	C	C	C	C	C	C	C	C	C	C	C	C	C	C	C	C	C	C	C	C	C	C	C	C
y	N/A	10.1	Chr1::500191	missense_variant	CXQ84_02855	APC family permease	A	A	A	A	A	A	A	A	A	A	A	A	A	A	A	A	A	A	A	A	A	A	A	A	A	A	A	A	A	A	A	A	A	A	A	A	A	A	A	A	A	A	A
y	N/A	10.2	Chr1::1069110	missense_variant	CXQ84_05915	DNA-directed RNA polymerase subunit omega	C	C	C	C	C	C	C	C	C	C	C	C	C	C	C	C	C	C	C	C	C	C	C	C	C	C	C	C	C	C	C	C	C	C	C	C	C	C	C	C	C	C	C
y	N/A	10.3	Chr2::2322517	missense_variant	CXQ84_32625	thioesterase	C	C	C	C	C	C	C	C	C	C	C	C	C	C	C	C	C	C	C	C	C	C	C	C	C	C	C	C	C	C	C	C	C	C	C	C	C	C	C	C	C	C	C
y	N/A	10.31	Chr1::340077	intergenic_region	CXQ84_01930-CXQ84_01935	#N/A	c	c	c	c	c	c	c	c	c	c	c	c	c	c	c	c	c	c	c	c	c	c	c	c	c	c	c	c	c	c	c	c	c	c	c	c	c	c	c	c	c	c	c
n	2c,d	10.4	Chr1::2141042	missense_variant	CXQ84_11455	TonB-dependent siderophore receptor	C	C	C	C	C	C	C	C	C	C	C	C	C	C	C	C	C	C	C	C	C	C	C	C	C	C	C	C	C	C	C	C	C	C	C	C	C	C	C	C	C	C	C
n	2d	10.4	Chr1::2168631	missense_variant	CXQ84_11530	hypothetical protein	G	G	G	G	G	G	G	G	G	G	G	G	G	G	G	G	G	G	G	G	G	G	G	G	G	G	G	G	G	G	G	G	G	G	G	G	G	G	G	G	G	G	G
n	7a,b	10.4	Chr2::2548795	missense_variant	CXQ84_33935	DNA-binding response regulator	G	G	G	G	G	G	G	G	G	G	G	g	G	g	G	G	G	G	G	G	G	G	G	G	G	G	G	G	G	G	G	G	G	G	G	G	G	G	G	G	G	G	G
y	N/A	10.4	Chr1::3130418	intergenic_region	CXQ84_16655-CXQ84_16660	N/A	G	G	G	G	G	G	G	G	G	G	G	G	G	G	G	G	G	G	g	G	G	G	G	G	G	G	G	G	G	G	G	G	G	G	G	G	G	G	G	G	G	G	G
y	N/A	10.41	Chr1::431486	missense_variant	CXQ84_02435	histidinol dehydrogenase	G	G	G	G	G	G	G	G	G	G	G	G	G	G	G	G	G	G	G	G	G	G	G	G	G	G	G	G	G	G	G	G	G	G	G	G	G	G	G	G	G	G	G
y	N/A	10.5	Chr2::506538	synonymous_variant	CXQ84_23680	transglutaminase family protein	G	G	G	G	G	G	G	G	G	G	G	G	G	G	G	G	G	G	G	G	G	G	G	G	G	G	G	G	G	G	G	G	G	G	G	G	G	G	G	G	G	G	G
y	N/A	10.5	Chr1::1215351	missense_variant	CXQ84_06715	acyl carrier protein	A	A	A	A	A	A	A	A	A	A	A	A	A	A	A	A	A	A	A	A	A	A	A	A	A	A	A	A	A	A	A	A	A	A	A	A	A	A	A	A	A	A	A
y	N/A	10.51	Chr1::2788526	missense_variant	CXQ84_14830	phosphatidylserine decarboxylase proenzyme	C	C	C	C	C	C	C	C	C	C	C	C	C	C	C	C	C	C	C	C	C	C	C	C	C	C	C	C	C	C	C	C	C	C	C	C	C	C	C	C	C	C	C
n	2c,d	10.6	Chr1::2140972	missense_variant	CXQ84_11455	TonB-dependent siderophore receptor	C	C	C	C	C	C	C	C	C	C	C	C	C	C	C	C	C	C	C	C	C	C	C	C	C	C	C	C	C	C	C	C	C	C	C	C	C	C	C	C	C	C	C
y	N/A	10.6	Chr1::771270	missense_variant	CXQ84_04400	NO-inducible flavohemoprotein	A	A	A	A	A	A	A	A	A	A	A	A	A	A	A	A	A	A	A	A	A	A	A	A	A	A	A	A	A	A	A	A	A	A	A	A	A	A	A	A	A	A	A
y	N/A	10.6	Chr1::3414736	missense_variant	CXQ84_18070	1-acyl-sn-glycerol-3-phosphate acyltransferase	G	G	G	G	G	G	G	G	G	G	G	G	G	G	G	G	G	G	G	G	G	G	G	G	G	G	G	G	G	G	G	G	G	G	G	G	G	G	G	G	G	G	G
n	7a	10.7	Chr2::2496030	missense_variant	CXQ84_33630	hypothetical protein	A	A	a	A	a	a	A	A	a	A	A	A	A	a	A	A	a	A	a	A	A	A	A	A	a	a	a	a	a	A	a	a	A	a	A	a	a	a	A	A	a	A	A
y	N/A	10.7	Chr2::688722	missense_variant	CXQ84_24460	DNA-binding response regulator	C	C	C	C	C	C	C	C	C	C	C	C	C	C	C	C	C	C	C	C	C	C	C	C	C	C	C	C	C	C	C	C	C	C	C	C	C	C	C	C	C	C	C
y	N/A	10.7	Chr2::1058622	missense_variant	CXQ84_26565	porin	G	G	G	G	G	G	G	G	G	G	G	G	G	G	G	G	G	G	G	G	G	G	G	G	G	G	G	G	G	G	G	G	G	G	G	G	G	G	G	G	G	G	G
y	N/A	10.7	Chr1::3959549	missense_variant	CXQ84_20865	PAS domain-containing sensor histidine kinase	C	C	C	C	C	C	C	C	C	C	C	C	C	C	C	C	C	C	C	C	C	C	C	C	C	C	C	C	C	C	C	C	C	C	C	C	C	C	C	C	C	C	C
y	N/A	10.71	Chr1::379809	intergenic_region	CXQ84_02185-CXQ84_02190	N/A	G	G	G	G	G	G	G	G	G	G	G	G	G	G	G	G	G	G	G	G	G	G	G	G	G	G	G	G	G	G	G	G	G	G	G	G	G	G	G	G	G	G	G
y	N/A	10.71	Chr1::2587234	missense_variant	CXQ84_13710	ATP-dependent zinc metalloprotease FtsH	G	G	G	G	G	G	G	G	G	G	G	G	G	G	G	G	G	G	G	G	G	G	G	G	G	G	G	G	G	G	G	G	G	G	G	G	G	G	G	G	G	G	G
n	2d	10.8	Chr1::2158798	stop_gained	CXQ84_11480	cyclic peptide export ABC transporter	C	C	C	C	C	C	C	C	C	C	C	C	C	C	C	C	C	C	C	C	C	C	C	C	C	C	C	C	C	C	C	C	C	C	C	C	C	C	C	C	C	C	C
n	2d	10.8	Chr1::2168191	missense_variant	CXQ84_11525	RNA polymerase factor sigma-70	G	G	G	G	G	G	G	G	G	G	G	G	G	G	G	G	G	G	G	G	G	G	G	G	G	G	G	G	G	G	G	G	G	G	G	G	G	G	G	G	G	G	G
y	N/A	10.8	Chr1::374633	intergenic_region	CXQ84_02160-CXQ84_02165	N/A	C	C	C	C	C	C	C	C	C	C	C	C	C	C	C	C	C	C	C	C	C	C	C	C	C	C	C	C	C	C	C	C	C	C	C	C	C	C	C	C	C	C	C
y	N/A	10.8	Chr1::441628	missense_variant	CXQ84_02505	DegQ protease	C	C	C	C	C	C	C	C	C	C	C	C	C	C	C	C	C	C	C	C	C	C	C	C	C	C	C	C	C	C	C	C	C	C	C	C	C	C	C	C	C	C	C
y	N/A	10.8	Chr1::1563421	intergenic_region	CXQ84_08475-CXQ84_08480	N/A	G	G	G	G	G	G	G	G	G	G	G	G	G	G	G	G	G	G	G	G	G	G	G	G	G	G	G	G	G	G	G	G	G	G	G	G	G	G	G	G	G	G	G
y	N/A	10.8	Chr2::2285454	missense_variant	CXQ84_32390	hypothetical protein	C	C	C	C	C	C	C	C	C	C	C	C	C	C	C	C	C	C	C	C	C	C	C	c	C	C	C	C	C	C	C	c	C	C	C	C	C	C	C	C	C	C	C
y	N/A	10.81	Chr1::2586533	missense_variant	CXQ84_13710	ATP-dependent zinc metalloprotease FtsH	C	C	C	C	C	C	C	C	C	C	C	C	C	C	C	C	C	C	C	C	C	C	C	C	C	C	C	C	C	C	C	C	C	C	C	C	C	C	C	C	C	C	C
y	N/A	10.811	Chr1::1764041	missense_variant	CXQ84_09645	molybdopterin converting factor subunit 1	T	T	T	T	T	T	T	T	T	T	T	T	T	T	T	T	T	T	T	T	T	T	T	T	T	T	T	T	T	T	T	T	T	T	T	T	T	T	T	T	T	T	T
y	N/A	10.82	Chr1::2778144	synonymous_variant	CXQ84_14780	polyribonucleotide nucleotidyltransferase	G	G	G	G	G	G	G	G	G	G	G	G	G	G	G	G	G	G	G	G	G	G	G	G	G	G	G	G	G	G	G	G	G	G	G	G	G	G	G	G	G	G	G
y	N/A	10.83	Chr1::2006490	missense_variant	CXQ84_10860	allantoinase	T	T	T	T	T	T	T	T	T	T	T	T	T	T	T	T	T	T	T	T	T	T	T	T	T	T	T	T	T	T	T	T	T	T	T	T	T	T	T	T	T	T	T
y	N/A	10.83	Chr2::2594596	synonymous_variant	CXQ84_34185	carbohydrate kinase	G	G	G	G	G	G	G	G	G	G	G	G	G	G	G	G	G	G	G	G	G	G	G	G	G	G	G	G	G	G	G	G	G	G	G	G	G	G	G	G	G	G	G
y	N/A	10.83	Chr1::3664392	synonymous_variant	CXQ84_19265	ammonium transporter	C	C	C	C	C	C	C	C	C	C	C	C	C	C	C	C	C	C	C	C	C	C	C	C	C	C	C	C	C	C	C	C	C	C	C	C	C	C	C	C	C	C	C
y	N/A	10.84	Chr2::352175	missense_variant	CXQ84_22940	hemin uptake protein HemP	C	C	C	C	C	C	C	C	C	C	C	C	C	C	C	C	C	C	C	C	C	C	C	C	C	C	C	C	C	C	C	C	C	C	C	C	C	C	C	C	C	C	C
y	N/A	10.84	Chr2::1868168	stop_lost&splice_region_variant	CXQ84_30425	GntR family transcriptional regulator	T	T	T	T	T	T	T	T	T	T	T	T	T	T	T	T	T	T	T	T	T	T	T	T	T	T	T	T	T	T	T	T	T	T	T	T	T	T	T	T	T	T	T
y	N/A	10.85	Chr1::251559	missense_variant	CXQ84_01425	Cof-type HAD-IIB family hydrolase	G	G	G	G	G	G	G	G	G	G	G	G	G	G	G	G	G	G	G	G	G	G	G	G	G	G	G	G	G	G	G	G	G	G	G	G	G	G	G	G	G	G	G
y	N/A	10.85	Chr1::1070442	missense_variant	CXQ84_05920	bifunctional (p)ppGpp synthetase/guanosine-3',5'-bis(diphosphate) 3'-pyrophosphohydrolase	C	C	C	C	C	C	C	C	C	C	C	C	C	C	C	C	C	C	C	C	C	C	C	C	C	C	C	C	C	C	C	C	C	C	C	C	C	C	C	C	C	C	C
n	2c,d	10.9	Chr1::2138978	missense_variant	CXQ84_11455	TonB-dependent siderophore receptor	G	G	G	G	G	G	G	G	G	G	G	G	G	G	G	G	G	G	G	G	G	G	G	G	G	G	G	G	G	G	G	G	G	G	G	G	G	G	G	G	G	G	G
y	N/A	10.9	Chr1::1213321	synonymous_variant	CXQ84_06705	[acyl-carrier-protein] S-malonyltransferase	C	C	C	C	C	C	C	C	C	C	C	C	C	C	C	C	C	C	C	C	C	C	C	C	C	C	C	C	C	C	C	C	C	C	C	C	C	C	C	C	C	C	C
y	N/A	10.91	Chr1::1155803	missense_variant	CXQ84_06365	sorbosone dehydrogenase	C	C	C	C	C	C	C	C	C	C	C	C	C	C	C	C	C	C	C	C	C	C	C	C	C	C	C	C	C	C	C	C	C	C	C	C	C	C	C	C	C	C	C
n	1	10.92	Chr1::2721795	stop_gained	CXQ84_14465	hypothetical protein	G	G	G	G	G	G	G	G	G	G	G	G	G	G	G	G	G	G	G	G	G	G	G	G	g	G	G	G	G	G	G	G	G	G	G	G	G	G	G	G	G	G	G
y	N/A	10.92	Chr1::689156	missense_variant	CXQ84_03910	dihydroorotase	C	C	C	C	C	C	C	C	C	C	C	C	C	C	C	C	C	C	C	C	C	C	C	C	C	C	C	C	C	C	C	C	C	C	C	C	C	C	C	C	C	C	C
y	N/A	10.92	Chr1::2587394	missense_variant	CXQ84_13710	ATP-dependent zinc metalloprotease FtsH	A	A	A	A	A	A	A	A	A	A	A	A	A	A	A	A	A	A	A	A	A	A	A	A	A	A	A	A	A	A	A	A	A	A	A	A	A	A	A	A	A	A	A
y	N/A	10.92	Chr2::3169894	missense_variant	CXQ84_37245	fimbrial biogenesis outer membrane usher protein	T	T	T	T	T	T	T	T	T	T	T	T	T	T	T	T	T	T	T	T	T	T	T	T	T	T	T	T	T	T	T	T	T	T	T	T	T	T	T	T	T	T	T
y	N/A	10.921	Chr1::2869263	missense_variant	CXQ84_15285	DNA translocase FtsK	G	G	G	G	G	G	G	G	G	G	G	G	G	G	G	G	G	G	G	G	G	G	G	G	G	G	G	G	G	G	G	G	G	G	G	G	G	G	G	G	G	G	G
n	indel	10.7 and 10.92	Chr2::2555083	missense_variant	CXQ84_33960	phosphoesterase	C	C	C	C	C	C	C	C	C	C	C	C	C	C	C	C	C	C	C	C	C	C	C	C	C	C	C	C	C	C	C	C	C	C	C	C	C	C	C	C	C	C	C
n	indel	10.922 and 10.71	Chr1::3246744	intergenic_region	CXQ84_17280-CXQ84_17285	N/A	C	C	C	C	C	C	C	C	C	C	C	C	C	C	C	C	C	C	C	C	C	C	C	C	C	C	C	C	C	C	C	C	C	C	C	C	C	C	C	C	C	C	C
y	N/A	3 and 10.92	Chr1::1691415	missense_variant	CXQ84_09235	glucose-6-phosphate isomerase	G	G	G	G	G	G	G	G	G	G	G	G	G	G	g	G	G	G	A	A	A	A	A	a	A	a	a	A	A	A	a	A	A	A	A	A	a	A	A	A	A	A	A
n	2d & 2 indels	8.73 & 4.12 & 7.1	Chr1::2178456	splice_region_variant&stop_retained_variant	CXQ84_11580	hypothetical protein	G	G	G	G	G	G	G	G	G	G	G	G	G	G	G	G	G	G	G	G	G	G	G	g	G	G	G	G	G	G	G	g	g	G	G	G	G	G	G	G	G	G	G
y	N/A	8.75 and 9.1	Chr1::350072	missense_variant	CXQ84_01990	DNA-directed RNA polymerase subunit beta	C	C	C	C	C	C	C	C	C	C	C	C	C	C	C	C	C	C	C	C	C	C	C	C	C	C	C	C	C	C	C	C	C	C	C	C	C	C	C	C	C	C	C
N	1	4.13																													d
N	2a	2															d	d	d	d	d	d	d	d	d	d	d	d	d	d	d	d	d	d	d	d	d	d	d	d	d	d	d	d	d	d	d	d	d
N	2b	10.7
N	2c	10.86
N	2d	10.83
N	3	6																																		d	d	d	d	d	d	d	d	d	d	d	d	d	d
N	4a	5																																d	d	d	d	d	d	d	d	d	d	d	d	d	d	d	d
N	4b	3.11																							d	d	d
N	5	8.1																																											d	d
N	6a	8.2																																														d	d
N	6b	8.74
N	6c	9.4
N	6d	1											d	d	d	d	d	d	d	d	d	d	d	d	d	d	d	d	d	d	d	d	d	d	d	d	d	d	d	d	d	d	d	d	d	d	d	d	d
N	7a	2.112																		d
N	7b	10.7
[truncated: 84 more columns]
