# Supplementary material for: Pathogen to commensal? Longitudinal within-host population dynamics, evolution, and adaptation during a chronic >16-year Burkholderia pseudomallei infection
Source: PLoS Pathog. 2020 Mar 5;16(3):e1008298. doi: 10.1371/journal.ppat.1008298 (PMC7077878; doi:10.1371/journal.ppat.1008298)
Supplement: S3 Table — (XLSX) [file ppat.1008298.s008.xlsx]

## Sheet: Sheet1
S3 Table: Details of large deletions
Deletion		MSHR1435 locus tag		Annotation		Deleted in mallei
1		CXQ84_14525		X-Pro aminopeptidase		X
1		CXQ84_14520		fatty acid desaturase		X
1		CXQ84_14515		AraC family transcriptional regulator		X
1		CXQ84_14510		phosphoglycerate dehydrogenase		X
1		CXQ84_14505		hypothetical protein		X
1		CXQ84_14500		transposase		X
1		CXQ84_14495		hypothetical protein		X
1		CXQ84_14490		sulfonate ABC transporter substrate-binding protein		X
1		CXQ84_14485		LysR family transcriptional regulator		X
1		CXQ84_14480		hypothetical protein		X
1		CXQ84_14475		sensor histidine kinase		X
1		CXQ84_14470		hypothetical protein
1		CXQ84_14465		hypothetical protein
1		CXQ84_14460		hypothetical protein
1		CXQ84_14455		cytochrome c
1		CXQ84_14450		alcohol dehydrogenase
1		CXQ84_14445		hypothetical protein
1		CXQ84_14440		cytochrome C oxidase subunit II
1		CXQ84_14435		cytochrome C oxidase subunit I
1		CXQ84_14430		cytochrome c4
1		CXQ84_14425		hypothetical protein
1		CXQ84_14420		HDOD domain-containing protein
1		CXQ84_14415		sensor domain-containing phosphodiesterase
1		CXQ84_14405		peroxiredoxin
1		CXQ84_14400		NAD(P)-dependent oxidoreductase
1		CXQ84_14395		hypothetical protein
1		CXQ84_14390		transport system membrane protein
1		CXQ84_14385		multidrug transporter subunit MdtB
1		CXQ84_14380		multidrug transporter subunit MdtA
1		CXQ84_14375		16S rRNA methyltransferase
1		CXQ84_14370		IclR family transcriptional regulator
2A		CXQ84_11665		amino acid ABC transporter permease		X
2B		CXQ84_11460		ornithine monooxygenase
2B		CXQ84_11465		non-ribosomal peptide synthetase
2B		CXQ84_11470		non-ribosomal peptide synthetase
2C		CXQ84_11300		MarR family transcriptional regulator
2C		CXQ84_11305		branched-chain amino acid ABC transporter
2C		CXQ84_11310		MarR family transcriptional regulator
2C		CXQ84_11315		MFS transporter
2C		CXQ84_11320		glycosyl hydrolase
2C		CXQ84_11325		precorrin-4 C(11)-methyltransferase
2C		CXQ84_11330		hypothetical protein
2C		CXQ84_11335		cobalt-precorrin-6A reductase
2C		CXQ84_11340		cobalt-precorrin-5B (C(1))-methyltransferase
2C		CXQ84_11345		bifunctional cobalt-precorrin-7
2C		CXQ84_11350		precorrin-3B synthase
2C		CXQ84_11355		precorrin-8X methylmutase
2C		CXQ84_11360		precorrin-2 C(20)-methyltransferase
2C		CXQ84_11365		precorrin-3B C(17)-methyltransferase
2C		CXQ84_11370		chitinase
2C		CXQ84_11375		hypothetical protein
2C		CXQ84_11380		hypothetical protein
2C		CXQ84_11385		hypothetical protein
2C		CXQ84_11390		carboxylesterase
2C		CXQ84_11395		hypothetical protein
2C		CXQ84_11400		VWA domain-containing protein
2C		CXQ84_11405		magnesium chelatase
2C		CXQ84_11410		hypothetical protein
2C		CXQ84_11415		cobaltochelatase subunit CobN
2C		CXQ84_11420		cobalamin biosynthesis protein CobW
2C		CXQ84_11425		HoxN/HupN/NixA family nickel/cobalt transporter
2C		CXQ84_11430		cobalamin biosynthesis protein CbiG
2C		CXQ84_11435		cob(I)yrinic acid a,c-diamide
2C		CXQ84_11440		cobyrinate a,c-diamide synthase
2C		CXQ84_11445		hypothetical protein
2C		CXQ84_11450		N(5)-hydroxyornithine transformylase PvdF
2C		CXQ84_11455		TonB-dependent siderophore receptor
2C		CXQ84_11460		ornithine monooxygenase
2C		CXQ84_11465		non-ribosomal peptide synthetase
2C		CXQ84_11470		non-ribosomal peptide synthetase
2D		CXQ84_10860		allantoinase
2D		CXQ84_10865		Zn-dependent hydrolase
2D		CXQ84_10870		rhodanese-like domain-containing protein
2D		CXQ84_10875		IS3 family transposase
2D		CXQ84_10880		IS256 family transposase
2D		CXQ84_10885		RNA polymerase subunit sigma
2D		CXQ84_10890		DUF1109 domain-containing protein
2D		CXQ84_10895		DUF1109 domain-containing protein
2D		CXQ84_10900		DoxX family protein
2D		CXQ84_10905		DUF2063 domain-containing protein
2D		CXQ84_10910		DUF692 domain-containing protein
2D		CXQ84_10915		DUF2282 domain-containing protein
2D		CXQ84_10920		IS30 family transposase
2D		CXQ84_10925		hypothetical protein
2D		CXQ84_10930		IS110 family transposase
2D		CXQ84_10935		GntR family transcriptional regulator
2D		CXQ84_10940		IS5/IS1182 family transposase
2D		CXQ84_10945		recombinase family protein
2D		CXQ84_10950		integrase
2D		CXQ84_10955		DUF2946 domain-containing protein
2D		CXQ84_10960		hypothetical protein
2D		CXQ84_10965		IS3 family transposase
2D		CXQ84_10970		recombinase family protein
2D		CXQ84_10975		hypothetical protein
2D		CXQ84_10980		hypothetical protein
2D		CXQ84_10985		hemagglutinin
2D		CXQ84_10990		hypothetical protein
2D		CXQ84_10995		HNS-like protein
2D		CXQ84_11000		hypothetical protein
2D		CXQ84_11005		exported oxidase
2D		CXQ84_11010		hypothetical protein		X
2D		CXQ84_11015		IS630 family transposase		X
2D		CXQ84_11020		IS3 family transposase		X
2D		CXQ84_11025		peptide synthetase		X
2D		CXQ84_11030		hypothetical protein
2D		CXQ84_11035		hypothetical protein
2D		CXQ84_11040		penicillin acylase family protein
2D		CXQ84_11045		carbamoyltransferase
2D		CXQ84_11050		non-ribosomal peptide synthetase
2D		CXQ84_11055		N-acetyltransferase		X
2D		CXQ84_11060		threonine aldolase		X
2D		CXQ84_11065		argininosuccinate lyase		X
2D		CXQ84_11070		cysteine synthase family protein		X
2D		CXQ84_11075		hypothetical protein		X
2D		CXQ84_11080		MFS transporter		X
2D		CXQ84_11085		kinase		X
2D		CXQ84_11090		argininosuccinate lyase		X
2D		CXQ84_11095		argininosuccinate synthase		X
2D		CXQ84_11100		formyl transferase		X
2D		CXQ84_11105		hypothetical protein		X
2D		CXQ84_11110		histidinol-phosphate aminotransferase family
2D		CXQ84_11115		cupin-like domain-containing protein
2D		CXQ84_11120		MbtH family protein
2D		CXQ84_11125		peptide synthase
2D		CXQ84_11130		hypothetical protein
2D		CXQ84_11135		hypothetical protein
2D		CXQ84_11140		porin
2D		CXQ84_11145		oxidoreductase
2D		CXQ84_11150		AraC family transcriptional regulator
2D		CXQ84_11155		hypothetical protein
2D		CXQ84_11160		EamA/RhaT family transporter
2D		CXQ84_11165		chemotaxis protein CheW
2D		CXQ84_11170		methyl-accepting chemotaxis protein
2D		CXQ84_11175		hypothetical protein
2D		CXQ84_11180		hypothetical protein
2D		CXQ84_11185		DUF3562 domain-containing protein
2D		CXQ84_11190		acyl-CoA synthetase
2D		CXQ84_11195		MFS transporter
2D		CXQ84_11200		hypothetical protein
2D		CXQ84_11205		class I SAM-dependent methyltransferase
2D		CXQ84_11210		hypothetical protein
2D		CXQ84_11215		ABC transporter substrate-binding protein
2D		CXQ84_11220		ABC transporter permease
2D		CXQ84_11225		ABC transporter ATP-binding protein
2D		CXQ84_11230		ABC transporter permease
2D		CXQ84_11235		hypothetical protein
2D		CXQ84_11240		hypothetical protein
2D		CXQ84_11245		hypothetical protein
2D		CXQ84_11250		arginine-ornithine antiporter
2D		CXQ84_11255		arginine deiminase
2D		CXQ84_11260		ornithine carbamoyltransferase
2D		CXQ84_11265		carbamate kinase
2D		CXQ84_11270		short-chain dehydrogenase
2D		CXQ84_11275		short-chain dehydrogenase
2D		CXQ84_11280		heme-binding protein
2D		CXQ84_11285		LysR family transcriptional regulator
2D		CXQ84_11290		hypothetical protein
2D		CXQ84_11295		glutathione S-transferase
2D		CXQ84_11300		MarR family transcriptional regulator
2D		CXQ84_11305		branched-chain amino acid ABC transporter
2D		CXQ84_11310		MarR family transcriptional regulator
2D		CXQ84_11315		MFS transporter
2D		CXQ84_11320		glycosyl hydrolase
2D		CXQ84_11325		precorrin-4 C(11)-methyltransferase
2D		CXQ84_11330		hypothetical protein
2D		CXQ84_11335		cobalt-precorrin-6A reductase
2D		CXQ84_11340		cobalt-precorrin-5B (C(1))-methyltransferase
2D		CXQ84_11345		bifunctional cobalt-precorrin-7
2D		CXQ84_11350		precorrin-3B synthase
2D		CXQ84_11355		precorrin-8X methylmutase
2D		CXQ84_11360		precorrin-2 C(20)-methyltransferase
2D		CXQ84_11365		precorrin-3B C(17)-methyltransferase
2D		CXQ84_11370		chitinase
2D		CXQ84_11375		hypothetical protein
2D		CXQ84_11380		hypothetical protein
2D		CXQ84_11385		hypothetical protein
2D		CXQ84_11390		carboxylesterase
2D		CXQ84_11395		hypothetical protein
2D		CXQ84_11400		VWA domain-containing protein
2D		CXQ84_11405		magnesium chelatase
2D		CXQ84_11410		hypothetical protein
2D		CXQ84_11415		cobaltochelatase subunit CobN
2D		CXQ84_11420		cobalamin biosynthesis protein CobW
2D		CXQ84_11425		HoxN/HupN/NixA family nickel/cobalt transporter
2D		CXQ84_11430		cobalamin biosynthesis protein CbiG
2D		CXQ84_11435		cob(I)yrinic acid a,c-diamide
2D		CXQ84_11440		cobyrinate a,c-diamide synthase
2D		CXQ84_11445		hypothetical protein
2D		CXQ84_11450		N(5)-hydroxyornithine transformylase PvdF
2D		CXQ84_11455		TonB-dependent siderophore receptor
2D		CXQ84_11460		ornithine monooxygenase
2D		CXQ84_11465		non-ribosomal peptide synthetase
2D		CXQ84_11470		non-ribosomal peptide synthetase
2D		CXQ84_11475		hypothetical protein
2D		CXQ84_11480		cyclic peptide export ABC transporter
2D		CXQ84_11485		hypothetical protein
2D		CXQ84_11490		DUF1993 domain-containing protein
2D		CXQ84_11495		iron-siderophore ABC transporter
2D		CXQ84_11500		siderophore-iron reductase FhuF
2D		CXQ84_11505		Fe(3+)-hydroxamate ABC transporter permease
2D		CXQ84_11510		ABC transporter ATP-binding protein
2D		CXQ84_11515		hypothetical protein
2D		CXQ84_11520		antibiotic synthesis protein MbtH
2D		CXQ84_11525		RNA polymerase factor sigma-70
2D		CXQ84_11530		hypothetical protein
2D		CXQ84_11535		hypothetical protein
2D		CXQ84_11540		short-chain dehydrogenase
2D		CXQ84_11545		hypothetical protein
2D		CXQ84_11550		erythritol/L-threitol dehydrogenase
2D		CXQ84_11555		3-hydroxyanthranilate 3,4-dioxygenase
2D		CXQ84_11560		ABC transporter permease
2D		CXQ84_11565		sugar ABC transporter ATP-binding protein
2D		CXQ84_11570		LacI family transcriptional regulator
2D		CXQ84_11575		AraC family transcriptional regulator
2D		CXQ84_11580		hypothetical protein
2D		CXQ84_11585		transglutaminase-like superfamily protein
2D		CXQ84_11590		asparagine synthetase B family protein
2D		CXQ84_11595		thiopurine S-methyltransferase		X
2D		CXQ84_11600		ABC transporter ATP-binding protein		X
2D		CXQ84_11605		fimbrial protein		X
2D		CXQ84_11610		molecular chaperone		X
2D		CXQ84_11615		fimbrial biogenesis outer membrane usher protein		X
2D		CXQ84_11620		type-1 fimbrial protein		X
2D		CXQ84_11625		hypothetical protein		X
2D		CXQ84_11630		hypothetical protein		X
2D		CXQ84_11635		hypothetical protein		X
2D		CXQ84_11640		flavin-containing oxidoreductase		X
2D		CXQ84_11645		multidrug ABC transporter permease		X
2D		CXQ84_11650		periplasmic multidrug efflux lipoprotein		X
2D		CXQ84_11655		TetR family transcriptional regulator		X
2D		CXQ84_11660		peptidase		X
2D		CXQ84_11665		amino acid ABC transporter permease		X
2D		CXQ84_11670		amino acid ABC transporter permease		X
2D		CXQ84_11675		hypothetical protein		X
2D		CXQ84_11680		esterase		X
2D		CXQ84_11685		mino acid ABC transporter substrate-binding protein		X
2D		CXQ84_11690		pilus assembly protein TadE		X
2D		CXQ84_11695		pilus assembly protein		X
2D		CXQ84_11700		hypothetical protein		X
2D		CXQ84_11705		fimbriae-related membrane protein		X
2D		CXQ84_11710		pilus assembly protein		X
2D		CXQ84_11715		CpaF family protein		X
2D		CXQ84_11720		fimbrial protein		X
2D		CXQ84_11725		lipoprotein		X
2D		CXQ84_11730		fimbriae assembly protein		X
2D		CXQ84_11735		Flp pilus assembly protein CpaB		X
2D		CXQ84_11740		fimbriae assembly protein		X
2D		CXQ84_11745		fimbriae assembly protein		X
2D		CXQ84_11750		fimbriae assembly protein		X
2D		CXQ84_11755		hypothetical protein		X
2D		CXQ84_11760		ABC transporter permease		X
2D		CXQ84_11765		ABC transporter ATP-binding protein		X
3		CXQ84_22245		acyltransferase		X
3		CXQ84_22250		hypothetical protein		X
3		CXQ84_22255		ABC transporter substrate-binding protein		X
3		CXQ84_22260		LysR family transcriptional regulator
3		CXQ84_22265		amidohydrolase
3		CXQ84_22270		hypothetical protein
3		CXQ84_22275		MFS transporter
3		CXQ84_22280		hypothetical protein
3		CXQ84_22285		TetR family transcriptional regulator
3		CXQ84_22290		IclR family transcriptional regulator
3		CXQ84_22295		hypothetical protein
3		CXQ84_22300		3-oxoadipyl-CoA thiolase
3		CXQ84_22305		hypothetical protein
3		CXQ84_22310		hypothetical protein
3		CXQ84_22315		hypothetical protein
3		CXQ84_22320		methyltransferase
3		CXQ84_22325		hypothetical protein
3		CXQ84_22330		oxygenase
3		CXQ84_22335		Rieske (2Fe-2S) protein
3		CXQ84_22340		hypothetical protein
3		CXQ84_22345		hypothetical protein
3		CXQ84_22350		succinate-semialdehyde dehydrogenase I
3		CXQ84_22355		4-aminobutyrate--2-oxoglutarate transaminase
3		CXQ84_22360		PLP-dependent aminotransferase family protein
3		CXQ84_22365		YfcC family protein
3		CXQ84_22370		IclR family transcriptional regulator
3		CXQ84_22375		N-formylglutamate amidohydrolase
3		CXQ84_22380		porin
3		CXQ84_22385		porin
3		CXQ84_22390		acetyl-CoA acetyltransferase
3		CXQ84_22395		EamA family transporter
3		CXQ84_22400		selenophosphate synthetase
3		CXQ84_22405		selenide, water dikinase SelD
3		CXQ84_22410		4-oxalocrotonate tautomerase
3		CXQ84_22415		hypothetical protein
3		CXQ84_22420		hypothetical protein
3		CXQ84_22425		hypothetical protein
3		CXQ84_22430		lipoprotein
3		CXQ84_22435		DUF4148 domain-containing protein
3		CXQ84_22440		hypothetical protein
3		CXQ84_22445		LysR family transcriptional regulator
3		CXQ84_22450		alpha/beta hydrolase
3		CXQ84_22455		MexE family multidrug efflux RND transporter
3		CXQ84_22460		multidrug efflux RND transporter permease subunit
3		CXQ84_22465		RND transporter
3		CXQ84_22470		dicarboxylate/amino acid:cation symporter
3		CXQ84_22475		GntR family transcriptional regulator
3		CXQ84_22480		N-acetyltransferase
3		CXQ84_22485		hypothetical protein
3		CXQ84_22490		transport-related membrane protein
3		CXQ84_22495		AMP-binding protein
3		CXQ84_22500		[acyl-carrier-protein] S-malonyltransferase
3		CXQ84_22505		lipoprotein
3		CXQ84_22510		fatty acid--CoA ligase
3		CXQ84_22515		diaminopimelate decarboxylase
3		CXQ84_22520		FkbH domain-containing protein
3		CXQ84_22525		ketol-acid reductoisomerase
3		CXQ84_22530		gamma-aminobutyraldehyde dehydrogenase
3		CXQ84_22535		aspartate aminotransferase family protein
3		CXQ84_22540		peptide synthase
3		CXQ84_22545		hypothetical protein
3		CXQ84_22550		SET domain-containing protein-lysine N-methyltransferase
3		CXQ84_22555		type I polyketide synthase
3		CXQ84_22560		hypothetical protein
3		CXQ84_22565		hypothetical protein
3		CXQ84_22570		hypothetical protein
3		CXQ84_22575		hypothetical protein
3		CXQ84_22580		LuxR family transcriptional regulator		X
3		CXQ84_22585		hypothetical protein		X
3		CXQ84_22590		lipoprotein		X
3		CXQ84_22595		LLM class flavin-dependent oxidoreductase		X
3		CXQ84_22600		methionine ABC transporter ATP-binding protein		X
3		CXQ84_22605		ABC transporter permease		X
3		CXQ84_22610		hypothetical protein
3		CXQ84_22615		acyl-CoA dehydrogenase
4A		CXQ84_27820		molecular chaperone DnaK
4A		CXQ84_27825		capsule biosynthesis protein		X
4A		CXQ84_27830		aromatic ring-opening dioxygenase LigA		X
4A		CXQ84_27835		hypothetical protein
4A		CXQ84_27840		hypothetical protei
4A		CXQ84_27845		hypothetical protein
4A		CXQ84_27850		hypothetical protein
4A		CXQ84_27855		cation-translocating P-type ATPase
4A		CXQ84_27860		carboxypeptidase regulatory-like
4A		CXQ84_27865		hypothetical protein
4A		CXQ84_27870		class I SAM-dependent methyltransferase
4A		CXQ84_27875		hypothetical protein
4A		CXQ84_27880		thiamine pyridinylase
4A		CXQ84_27885		bifunctional hydroxymethylpyrimidine
4A		CXQ84_27890		class I SAM-dependent methyltransferase
4A		CXQ84_27895		thymidylate synthase
4A		CXQ84_27900		nucleoside 2-deoxyribosyltransferase
4A		CXQ84_27905		DNA mismatch repair protein MutT		X
4A		CXQ84_27910		SAM-dependent methyltransferase		X
4A		CXQ84_27915		gamma-butyrobetaine,2-oxoglutarate dioxygenase		X
4A		CXQ84_27920		EamA family transporter		X
4A		CXQ84_27925		amino acid permease		X
4A		CXQ84_27930		amino acid permease
4A		CXQ84_27935		hypothetical protein
4A		CXQ84_27940		rhomboid family intramembrane serine protease
4A		CXQ84_27945		ATP-dependent zinc metalloprotease FtsH
4A		CXQ84_27950		hypothetical protein
4A		CXQ84_27955		hypothetical protein
4A		CXQ84_27960		N-acyl-D-glutamate amidohydrolase
4A		CXQ84_27965		N-acyl-D-glutamate amidohydrolase
4A		CXQ84_27970		MexH family multidrug efflux RND transporter
4A		CXQ84_27975		multidrug efflux protein
4A		CXQ84_27980		multidrug transporter
4A		CXQ84_27985		hypothetical protein
4A		CXQ84_27990		GTP cyclohydrolase II
4A		CXQ84_27995		WD40 repeat domain-containing protein
4A		CXQ84_28000		class I SAM-dependent methyltransferase
4A		CXQ84_28005		serine/threonine protein kinase		X
4A		CXQ84_28010		RibD		X
4A		CXQ84_28015		methyltransferase		X
4A		CXQ84_28020		VOC family protein		X
4A		CXQ84_28025		MFS transporter		X
4A		CXQ84_28030		DUF2165 domain-containing protein		X
4A		CXQ84_28035		hypothetical protein		X
4A		CXQ84_28040		helix-turn-helix transcriptional regulator		X
4A		CXQ84_28045		hypothetical protein		X
4A		CXQ84_28050		polyketide cyclase		X
4A		CXQ84_28055		NADPH-dependent 2,4-dienoyl-CoA reductase		X
4A		CXQ84_28060		PadR family transcriptional regulator		X
4A		CXQ84_28065		hydroxyethylthiazole kinase		X
4A		CXQ84_28070		hypothetical protein"		X
4A		CXQ84_28075		taurine catabolism dioxygenase TauD		X
4A		CXQ84_28080		AEC family transporter		X
4A		CXQ84_28085		hypothetical protein		X
4A		CXQ84_28090		hypothetical protein		X
4A		CXQ84_28095		DUF2249 domain-containing protein		X
4A		CXQ84_28100		hypothetical protein		X
4A		CXQ84_28105		universal stress protein		X
4A		CXQ84_28110		hypothetical protein		X
4A		CXQ84_28115		hydrogenase/oxidoreductase subunit		X
4A		CXQ84_28120		formate hydrogenlyase		X
4A		CXQ84_28125		hydrogenase 4 subunit F		X
4A		CXQ84_28130		formate hydrogenlyase		X
4A		CXQ84_28135		formate hydrogenlyase subunit 4		X
4A		CXQ84_28140		hydrogenase 4 subunit B		X
4A		CXQ84_28145		DUF1275 domain-containing protein		X
4A		CXQ84_28150		hypothetical protein		X
4A		CXQ84_28155		HPr family phosphocarrier protein		X
4A		CXQ84_28160		spermidine synthase		X
4A		CXQ84_28165		CopG family transcriptional regulator		X
4A		CXQ84_28170		hypothetical protein
4A		CXQ84_28175		NarK/NasA family nitrate transporter
4A		CXQ84_28180		peptidyl-prolyl cis-trans isomerase
4A		CXQ84_28185		respiratory nitrate reductase subunit gamma
4A		CXQ84_28190		nitrate reductase molybdenum cofactor assembly
4A		CXQ84_28195		nitrate reductase subunit beta
4A		CXQ84_28200		nitrate reductase subunit alpha
4A		CXQ84_28205		hypothetical protein
4A		CXQ84_28210		hypothetical protein
4A		CXQ84_28215		DNA-binding response regulator
4A		CXQ84_28220		hypothetical protein
4A		CXQ84_28225		DNA-binding response regulator
4A		CXQ84_28230		fumarate/nitrate reduction transcriptional
4A		CXQ84_28235		hypothetical protein
4A		CXQ84_28240		hydrolase
4A		CXQ84_28245		hypothetical protein
4A		CXQ84_28250		hypothetical protein
4A		CXQ84_28255		TauD/TfdA family dioxygenase
4A		CXQ84_28260		MFS transporter
4A		CXQ84_28265		thioesterase
4A		CXQ84_28270		N-acetyltransferase
4A		CXQ84_28275		MBL fold metallo-hydrolase
4A		CXQ84_28280		polyketide synthase
4A		CXQ84_28285		non-ribosomal peptide synthetase
4A		CXQ84_28290		peptide synthase
4A		CXQ84_28295		type I polyketide synthase
4A		CXQ84_28300		non-ribosomal peptide synthetase
4A		CXQ84_28305		M3 family peptidase
4A		CXQ84_28310		hypothetical protein
4A		CXQ84_28315		LuxR family transcriptional regulator
4A		CXQ84_28320		alpha/beta hydrolase
4A		CXQ84_28325		sodium:proton antiporter
4A		CXQ84_28330		DUF4902 domain-containing protein
4A		CXQ84_28335		N-acylhomoserine lactone synthase
4A		CXQ84_28340		non-ribosomal peptide synthase
4A		CXQ84_28345		acyl carrier protein
4A		CXQ84_28350		chlorinating enzyme
4A		CXQ84_28355		acyl carrier protein
4A		CXQ84_28360		MFS transporter
4A		CXQ84_28365		hypothetical protein
4A		CXQ84_28370		hypothetical protein
4A		CXQ84_28375		hypothetical protein
4A		CXQ84_28380		integrase
4A		CXQ84_28385		polyketide synthase
4A		CXQ84_28390		fatty acyl-AMP ligase
4A		CXQ84_28395		MsnO8 family LLM class oxidoreductase
4A		CXQ84_28400		1-aminocyclopropane-1-carboxylate deaminase
4A		CXQ84_28405		hypothetical protein		X
4A		CXQ84_28410		non-ribosomal peptide synthetase		X
4A		CXQ84_28415		non-ribosomal peptide synthetase		X
4A		CXQ84_28420		hypothetical protein		X
4A		CXQ84_28425		type I polyketide synthase		X
4A		CXQ84_28430		hypothetical protein		X
4A		CXQ84_28435		hypothetical protein		X
4A		CXQ84_28440		cupin		X
4A		CXQ84_28445		hypothetical protein		X
4A		CXQ84_28450		PLP-dependent aminotransferase family protein		X
4A		CXQ84_28455		carboxymuconolactone decarboxylase family		X
4A		CXQ84_28460		cupin domain-containing protein		X
4A		CXQ84_28465		entericidin, EcnA/B family		X
4A		CXQ84_28470		hydroxylase		X
4A		CXQ84_28475		aspartate carbamoyltransferase		X
4B		CXQ84_28065		hydroxyethylthiazole kinase		X
4B		CXQ84_28070		hypothetical protein"		X
4B		CXQ84_28075		taurine catabolism dioxygenase TauD		X
4B		CXQ84_28080		AEC family transporter		X
4B		CXQ84_28085		hypothetical protein		X
4B		CXQ84_28090		hypothetical protein		X
4B		CXQ84_28095		DUF2249 domain-containing protein		X
4B		CXQ84_28100		hypothetical protein		X
4B		CXQ84_28105		universal stress protein		X
4B		CXQ84_28110		hypothetical protein		X
4B		CXQ84_28115		hydrogenase/oxidoreductase subunit		X
4B		CXQ84_28120		formate hydrogenlyase		X
4B		CXQ84_28125		hydrogenase 4 subunit F		X
4B		CXQ84_28130		formate hydrogenlyase		X
4B		CXQ84_28135		formate hydrogenlyase subunit 4		X
4B		CXQ84_28140		hydrogenase 4 subunit B		X
4B		CXQ84_28145		DUF1275 domain-containing protein		X
4B		CXQ84_28150		hypothetical protein		X
4B		CXQ84_28155		HPr family phosphocarrier protein		X
4B		CXQ84_28160		spermidine synthase		X
4B		CXQ84_28165		CopG family transcriptional regulator		X
4B		CXQ84_28170		hypothetical protein
4B		CXQ84_28175		NarK/NasA family nitrate transporter
4B		CXQ84_28180		peptidyl-prolyl cis-trans isomerase
4B		CXQ84_28185		respiratory nitrate reductase subunit gamma
4B		CXQ84_28190		nitrate reductase molybdenum cofactor assembly
4B		CXQ84_28195		nitrate reductase subunit beta
4B		CXQ84_28200		nitrate reductase subunit alpha
4B		CXQ84_28205		hypothetical protein
4B		CXQ84_28210		hypothetical protein
4B		CXQ84_28215		DNA-binding response regulator
4B		CXQ84_28220		hypothetical protein
4B		CXQ84_28225		DNA-binding response regulator
4B		CXQ84_28230		fumarate/nitrate reduction transcriptional
4B		CXQ84_28235		hypothetical protein
4B		CXQ84_28240		hydrolase
4B		CXQ84_28245		hypothetical protein
4B		CXQ84_28250		hypothetical protein
4B		CXQ84_28255		TauD/TfdA family dioxygenase
4B		CXQ84_28260		MFS transporter
4B		CXQ84_28265		thioesterase
4B		CXQ84_28270		N-acetyltransferase
4B		CXQ84_28275		MBL fold metallo-hydrolase
4B		CXQ84_28280		polyketide synthase
4B		CXQ84_28285		non-ribosomal peptide synthetase
4B		CXQ84_28290		peptide synthase
4B		CXQ84_28295		type I polyketide synthase
4B		CXQ84_28300		non-ribosomal peptide synthetase
4B		CXQ84_28305		M3 family peptidase
4B		CXQ84_28310		hypothetical protein
4B		CXQ84_28315		LuxR family transcriptional regulator
4B		CXQ84_28320		alpha/beta hydrolase
4B		CXQ84_28325		sodium:proton antiporter
4B		CXQ84_28330		DUF4902 domain-containing protein
4B		CXQ84_28335		N-acylhomoserine lactone synthase
4B		CXQ84_28340		non-ribosomal peptide synthase
4B		CXQ84_28345		acyl carrier protein
4B		CXQ84_28350		chlorinating enzyme
4B		CXQ84_28355		acyl carrier protein
4B		CXQ84_28360		MFS transporter
4B		CXQ84_28365		hypothetical protein
4B		CXQ84_28370		hypothetical protein
4B		CXQ84_28375		hypothetical protein
4B		CXQ84_28380		integrase
4B		CXQ84_28385		polyketide synthase
4B		CXQ84_28390		fatty acyl-AMP ligase
4B		CXQ84_28395		MsnO8 family LLM class oxidoreductase
4B		CXQ84_28400		1-aminocyclopropane-1-carboxylate deaminase
4B		CXQ84_28405		hypothetical protein		X
4B		CXQ84_28410		non-ribosomal peptide synthetase		X
4B		CXQ84_28415		non-ribosomal peptide synthetase		X
4B		CXQ84_28420		hypothetical protein		X
4B		CXQ84_28425		type I polyketide synthase		X
4B		CXQ84_28430		hypothetical protein		X
5		CXQ84_28845		LysR family transcriptional regulator		X
5		CXQ84_28850		hypothetical protein		X
5		CXQ84_28855		hypothetical protein		X
5		CXQ84_28860		LysR family transcriptional regulator		X
5		CXQ84_28865		3-ketoacyl-ACP reductase		X
5		CXQ84_28870		ABC transporter substrate-binding protein
5		CXQ84_28875		acyl-CoA transferase		X
5		CXQ84_28880		hypothetical protein		X
5		CXQ84_28885		hypothetical protein		X
5		CXQ84_28890		hypothetical protein
5		CXQ84_28895		hypothetical protein		X
5		CXQ84_28900		NADP-dependent oxidoreductase
5		CXQ84_28905		NADH-dependent alcohol dehydrogenase
5		CXQ84_28910		hypothetical protein
5		CXQ84_28915		hypothetical protein
5		CXQ84_28920		hypothetical protein
5		CXQ84_28925		hypothetical protein
5		CXQ84_28930		peptidase M66
5		CXQ84_28935		DUF2322 domain-containing protein
5		CXQ84_28940		hypothetical protein
5		CXQ84_28945		DUF3348 domain-containing protein
5		CXQ84_28950		DUF802 domain-containing protein
5		CXQ84_28955		hypothetical protein
5		CXQ84_28960		DUF2894 domain-containing protein
5		CXQ84_28965		hypothetical protein
5		CXQ84_28970		non-ribosomal peptide synthetase
5		CXQ84_28975		MbtH family protein
5		CXQ84_28980		tetracycline resistance MFS efflux pump
5		CXQ84_28985		hybrid non-ribosomal peptide synthetase/type I		X
5		CXQ84_28990		hypothetical protein		X
6A		CXQ84_30465		TetR/AcrR family transcriptional regulator		X
6A		CXQ84_30470		UPF0261 family protein		X
6A		CXQ84_30475		phosphoenolpyruvate hydrolase family protein		X
6A		CXQ84_30480		SRPBCC family protein		X
6A		CXQ84_30485		hypothetical protein		X
6A		CXQ84_30490		nitrite reductase, copper-containing		X
6A		CXQ84_30495		formylglycine-generating enzyme family protein
6A		CXQ84_30500		SCO family protein
6A		CXQ84_30505		hypothetical protein
6A		CXQ84_30510		N-acetylmuramoyl-L-alanine amidase
6A		CXQ84_30515		autotransporter strand-loop-strand
6A		CXQ84_30520		intracellular motility protein A
6A		CXQ84_30525		hypothetical protein
6A		CXQ84_30530		type VI secretion system protein TssA
6A		CXQ84_30535		DNA-binding response regulator
6A		CXQ84_30540		histidine kinase
6A		CXQ84_30545		hypothetical protein
6A		CXQ84_30550		type VI secretion system contractile sheath large subunit
6A		CXQ84_30555		type VI secretion system contractile sheath small subunit
6A		CXQ84_30560		type VI secretion system tube protein Hcp
6A		CXQ84_30565		type VI secretion system baseplate subunit TssE
6A		CXQ84_30570		type VI secretion system baseplate subunit TssF
6A		CXQ84_30575		type VI secretion system baseplate subunit TssG		X
6A		CXQ84_30580		type VI secretion system ATPase TssH		X
6A		CXQ84_30585		type VI secretion system tip protein VgrG		X
6A		CXQ84_30590		hypothetical protein		X
6A		CXQ84_30595		pentapeptide repeat-containing protein		X
6A		CXQ84_30600		DUF3540 domain-containing protein		X
6A		CXQ84_30605		DUF4150 domain-containing protein		X
6A		CXQ84_30610		type VI secretion system lipoprotein TssJ		X
6A		CXQ84_30615		type VI secretion system baseplate subunit TssK		X
6A		CXQ84_30620		DotU family type IV/VI secretion system protein
6A		CXQ84_30625		type VI secretion system protein ImpL
6A		CXQ84_30630		hypothetical protein		X
6A		CXQ84_30635		hypothetical protein		X
6A		CXQ84_30640		peptidase		X
6A		CXQ84_30645		hypothetical protein		X
6A		CXQ84_30650		hypothetical protein		X
6A		CXQ84_30655		GTP cyclohydrolase I		X
6A		CXQ84_30660		IS481 family transposase		X
6A		CXQ84_30665		IS256 family transposase		X
6A		CXQ84_30670		hypothetical protein		X
6A		CXQ84_30675		hypothetical protein
6A		CXQ84_30680		hypothetical protein
6A		CXQ84_30685		AraC family transcriptional regulator
6A		CXQ84_30690		serine/threonine protein kinase
6A		CXQ84_30695		hypothetical protein
6A		CXQ84_30700		hypothetical protein
6A		CXQ84_30705		DNA-binding response regulator
6A		CXQ84_30710		chaperone SicP
6A		CXQ84_30715		multidrug DMT transporter permease
6A		CXQ84_30720		hypothetical protein
6A		CXQ84_30725		type III secretion protein BopE
6A		CXQ84_30730		lytic transglycosylase
6A		CXQ84_30735		BapB protein
6A		CXQ84_30740		hypothetical protein
6A		CXQ84_30745		translocator protein BipD
6A		CXQ84_30750		H-NS histone
6A		CXQ84_30755		IpaC/SipC family type III secretion system
6A		CXQ84_30760		translocator protein BipB
6A		CXQ84_30765		type III secretion system translocator chaperone
6A		CXQ84_30770		EscU/YscU/HrcU family type III secretion system
6A		CXQ84_30775		EscT/YscT/HrcT family type III secretion system
6A		CXQ84_30780		EscS/YscS/HrcS family type III secretion system
6A		CXQ84_30785		EscR/YscR/HrcR family type III secretion system
6A		CXQ84_30790		YscQ/HrcQ family type III secretion apparatus
6A		CXQ84_30795		BsaU protein
6A		CXQ84_30800		BsaT protein
6A		CXQ84_30805		FliI/YscN family ATPase
6A		CXQ84_30810		hypothetical protein
6A		CXQ84_30815		EscV/YscV/HrcV family type III secretion system
6A		CXQ84_30820		TyeA family type III secretion system gatekeeper
6A		CXQ84_30825		EscC/YscC/HrcC family type III secretion system
6A		CXQ84_30830		AraC family transcriptional regulator
6A		CXQ84_30835		hypothetical protein
6A		CXQ84_30840		PrgH/EprH family type III secretion apparatus
6A		CXQ84_30845		EscF/YscF/HrpA family type III secretion system
6A		CXQ84_30850		type III secretion system protein
6A		CXQ84_30855		EscJ/YscJ/HrcJ family type III secretion inner
6A		CXQ84_30860		type III secretion apparatus protein OrgA/MxiK
6A		CXQ84_30865		HrpE/YscL family type III secretion apparatus
6A		CXQ84_30870		hypothetical protein		X
6A		CXQ84_30875		hypothetical protein
6A		CXQ84_30880		transcriptional regulator
6A		CXQ84_30885		hypothetical protein
6A		CXQ84_30890		replication protein
6A		CXQ84_30895		hypothetical protein
6A		CXQ84_30900		M4 family peptidase
6A		CXQ84_30905		hypothetical protein
6A		CXQ84_30910		hypothetical protein
6A		CXQ84_30915		MarR family transcriptional regulator
6A		CXQ84_30920		glyoxalase
6A		CXQ84_30925		hypothetical protein
6A		CXQ84_30930		MFS transporter
6A		CXQ84_30935		hypothetical protein
6A		CXQ84_30940		LysR family transcriptional regulator
6A		CXQ84_30945		alpha-hydroxy-acid oxidizing protein
6A		CXQ84_30950		peptidase S1
6A		CXQ84_30955		hypothetical protein
6A		CXQ84_30960		peptidase S53
6A		CXQ84_30965		LysE family translocator
6A		CXQ84_30970		Lrp/AsnC family transcriptional regulator
6A		CXQ84_30975		SRPBCC domain-containing protein
6A		CXQ84_30980		inorganic phosphate transporter
6A		CXQ84_30985		hypothetical protein
6A		CXQ84_30990		proline hydroxylase
6A		CXQ84_30995		hypothetical protein
6A		CXQ84_31000		acyl-CoA ligase (AMP-forming), exosortase A
6A		CXQ84_31005		hypothetical protein		X
6A		CXQ84_31010		hypothetical protein
6A		CXQ84_31015		LuxR family transcriptional regulator
6A		CXQ84_31020		hypothetical protein
6A		CXQ84_31025		N-acylhomoserine lactone synthase
6A		CXQ84_31030		NADH oxidase
6A		CXQ84_31035		hypothetical protein
6A		CXQ84_31040		taurine ABC transporter permease
6A		CXQ84_31045		taurine transporter ATP-binding subunit
6A		CXQ84_31050		taurine ABC transporter substrate-binding
6A		CXQ84_31055		taurine dioxygenase
6A		CXQ84_31060		hypothetical protein
6A		CXQ84_31065		cellulose biosynthesis protein BcsG
6A		CXQ84_31070		UDP-forming cellulose synthase catalytic
6A		CXQ84_31075		cellulose synthase operon protein YhjQ
6A		CXQ84_31080		hypothetical protein		X
6B		CXQ84_30750		H-NS histone
6B		CXQ84_30755		IpaC/SipC family type III secretion system
6B		CXQ84_30760		translocator protein BipB
6B		CXQ84_30765		type III secretion system translocator chaperone
6B		CXQ84_30770		EscU/YscU/HrcU family type III secretion system
6B		CXQ84_30775		EscT/YscT/HrcT family type III secretion system
6B		CXQ84_30780		EscS/YscS/HrcS family type III secretion system
6B		CXQ84_30785		EscR/YscR/HrcR family type III secretion system
6B		CXQ84_30790		YscQ/HrcQ family type III secretion apparatus
6B		CXQ84_30795		BsaU protein
6B		CXQ84_30800		BsaT protein
6B		CXQ84_30805		FliI/YscN family ATPase
6B		CXQ84_30810		hypothetical protein
6B		CXQ84_30815		EscV/YscV/HrcV family type III secretion system
6B		CXQ84_30820		TyeA family type III secretion system gatekeeper
6B		CXQ84_30825		EscC/YscC/HrcC family type III secretion system
6B		CXQ84_30830		AraC family transcriptional regulator
6B		CXQ84_30835		hypothetical protein
6B		CXQ84_30840		PrgH/EprH family type III secretion apparatus
6B		CXQ84_30845		EscF/YscF/HrpA family type III secretion system
6B		CXQ84_30850		type III secretion system protein
6B		CXQ84_30855		EscJ/YscJ/HrcJ family type III secretion inner
6B		CXQ84_30860		type III secretion apparatus protein OrgA/MxiK
6B		CXQ84_30865		HrpE/YscL family type III secretion apparatus
6B		CXQ84_30870		hypothetical protein		X
6B		CXQ84_30875		hypothetical protein
6B		CXQ84_30880		transcriptional regulator
6B		CXQ84_30885		hypothetical protein
6B		CXQ84_30890		replication protein
6B		CXQ84_30895		hypothetical protein
6B		CXQ84_30900		M4 family peptidase
6B		CXQ84_30905		hypothetical protein
6B		CXQ84_30910		hypothetical protein
6B		CXQ84_30915		MarR family transcriptional regulator
6B		CXQ84_30920		glyoxalase
6B		CXQ84_30925		hypothetical protein
6B		CXQ84_30930		MFS transporter
6B		CXQ84_30935		hypothetical protein
6B		CXQ84_30940		LysR family transcriptional regulator
6B		CXQ84_30945		alpha-hydroxy-acid oxidizing protein
6B		CXQ84_30950		peptidase S1
6B		CXQ84_30955		hypothetical protein
6B		CXQ84_30960		peptidase S53
6B		CXQ84_30965		LysE family translocator
6B		CXQ84_30970		Lrp/AsnC family transcriptional regulator
6C		CXQ84_30865		HrpE/YscL family type III secretion apparatus
6C		CXQ84_30870		hypothetical protein		X
6C		CXQ84_30875		hypothetical protein
6C		CXQ84_30880		transcriptional regulator
6C		CXQ84_30885		hypothetical protein
6C		CXQ84_30890		replication protein
6C		CXQ84_30895		hypothetical protein
6C		CXQ84_30900		M4 family peptidase
6C		CXQ84_30905		hypothetical protein
6C		CXQ84_30910		hypothetical protein
6C		CXQ84_30915		MarR family transcriptional regulator
6C		CXQ84_30920		glyoxalase
6C		CXQ84_30925		hypothetical protein
6C		CXQ84_30930		MFS transporter
6C		CXQ84_30935		hypothetical protein
6C		CXQ84_30940		LysR family transcriptional regulator
6C		CXQ84_30945		alpha-hydroxy-acid oxidizing protein
6C		CXQ84_30950		peptidase S1
6C		CXQ84_30955		hypothetical protein
6C		CXQ84_30960		peptidase S53
6C		CXQ84_30965		LysE family translocator
6C		CXQ84_30970		Lrp/AsnC family transcriptional regulator
6C		CXQ84_30975		SRPBCC domain-containing protein
6C		CXQ84_30980		inorganic phosphate transporter
6C		CXQ84_30985		hypothetical protein
6C		CXQ84_30990		proline hydroxylase
6C		CXQ84_30995		hypothetical protein
6C		CXQ84_31000		acyl-CoA ligase (AMP-forming), exosortase A
6C		CXQ84_31005		hypothetical protein		X
6C		CXQ84_31010		hypothetical protein
6C		CXQ84_31015		LuxR family transcriptional regulator
6C		CXQ84_31020		hypothetical protein
6C		CXQ84_31025		N-acylhomoserine lactone synthase
6C		CXQ84_31030		NADH oxidase
6C		CXQ84_31035		hypothetical protein
6C		CXQ84_31040		taurine ABC transporter permease
6C		CXQ84_31045		taurine transporter ATP-binding subunit
6C		CXQ84_31050		taurine ABC transporter substrate-binding
6C		CXQ84_31055		taurine dioxygenase
6C		CXQ84_31060		hypothetical protein
6C		CXQ84_31065		cellulose biosynthesis protein BcsG
6C		CXQ84_31070		UDP-forming cellulose synthase catalytic
6C		CXQ84_31075		cellulose synthase operon protein YhjQ
6C		CXQ84_31080		hypothetical protein		X
6C		CXQ84_31085		cellulose biosynthesis protein BcsE		X
6C		CXQ84_31090		cellulose biosynthesis protein		X
6C		CXQ84_31095		cellulase		X
6C		CXQ84_31100		cellulose biosynthesis cyclic di-GMP-binding
6C		CXQ84_31105		hypothetical protein
6C		CXQ84_31110		transcriptional regulator
6C		CXQ84_31115		type II toxin-antitoxin system HipA family
6C		CXQ84_31120		hypothetical protein
6C		CXQ84_31125		hypothetical protein
6C		CXQ84_31130		LysR family transcriptional regulator
6C		CXQ84_31135		agmatinase
6C		CXQ84_31140		hypothetical protein
6C		CXQ84_31145		hypothetical protein
6C		CXQ84_31150		hypothetical protein
6C		CXQ84_31155		hypothetical protein
6C		CXQ84_31160		hypothetical protein
6C		CXQ84_31165		hypothetical protein
6C		CXQ84_31170		hypothetical protein
6C		CXQ84_31175		hypothetical protein
6C		CXQ84_31180		EscC/YscC/HrcC family type III secretion system
6C		CXQ84_31185		pilus assembly protein
6C		CXQ84_31190		pilus assembly protein PilM
6C		CXQ84_31195		pilus assembly protein
6C		CXQ84_31200		type II secretion system protein F
6C		CXQ84_31205		secretion system protein E
6C		CXQ84_31210		type IV pilus biogenesis protein PilP
6C		CXQ84_31215		pilO family protein
6C		CXQ84_31220		PilN family type IVB pilus formation outer
6C		CXQ84_31225		pili assembly chaperone
6C		CXQ84_31230		helicase
6C		CXQ84_31235		twitching motility protein
6C		CXQ84_31240		secretion protein
6C		CXQ84_31245		DNA-binding response regulator
6C		CXQ84_31250		sensor histidine kinase
6C		CXQ84_31255		hypothetical protein
6C		CXQ84_31260		hypothetical protein
6C		CXQ84_31265		hypothetical protein
6C		CXQ84_31270		hypothetical protein
6C		CXQ84_31275		N-acetyltransferase
6C		CXQ84_31280		hypothetical protein
6C		CXQ84_31285		hypothetical protein
6C		CXQ84_31290		hypothetical protein
6C		CXQ84_31295		AraC family transcriptional regulator
6C		CXQ84_31300		molecular chaperone Tir
6C		CXQ84_31305		hypothetical protein
6C		CXQ84_31310		type III secretion protein
6C		CXQ84_31315		type III secretion protein
6C		CXQ84_31320		hypothetical protein
6C		CXQ84_31325		type III secretion system protein
6C		CXQ84_31330		EscS/YscS/HrcS family type III secretion system
6C		CXQ84_31335		EscR/YscR/HrcR family type III secretion system
6C		CXQ84_31340		YscQ/HrcQ family type III secretion apparatus
6C		CXQ84_31345		type III secretion protein HpaP
6C		CXQ84_31350		EscV/YscV/HrcV family type III secretion system
6C		CXQ84_31355		EscU/YscU/HrcU family type III secretion system
6C		CXQ84_31360		type III secretion system protein
6C		CXQ84_31365		HrpB1 family type III secretion system apparatus		X
6C		CXQ84_31370		type III secretion protein HrpB2
6C		CXQ84_31375		EscJ/YscJ/HrcJ family type III secretion inner
6C		CXQ84_31380		type III secretion protein HrpB4		X
6C		CXQ84_31385		HrpE/YscL family type III secretion apparatus
6C		CXQ84_31390		EscN/YscN/HrcN family type III secretion system
6C		CXQ84_31395		type III secretion protein HrpB7
6C		CXQ84_31400		EscT/YscT/HrcT family type III secretion system
6C		CXQ84_31405		hypothetical protein
6C		CXQ84_31410		hypothetical protein
6C		CXQ84_31415		hypothetical protein
6C		CXQ84_31420		syringomycin biosynthesis enzyme
6C		CXQ84_31425		non-ribosomal peptide synthetase
6C		CXQ84_31430		non-ribosomal peptide synthetase		X
6C		CXQ84_31435		non-ribosomal peptide synthetase		X
6C		CXQ84_31440		non-ribosomal peptide synthetase		X
6C		CXQ84_31445		hypothetical protein
6C		CXQ84_31450		MFS transporter
6C		CXQ84_31455		hypothetical protein
6C		CXQ84_31460		hypothetical protein
6C		CXQ84_31465		ubiquinone-dependent pyruvate dehydrogenase
6C		CXQ84_31470		4-hydroxybutyrate CoA-transferase
6C		CXQ84_31475		MaoC family dehydratase
6C		CXQ84_31480		CoA ester lyase
6C		CXQ84_31485		LysR family transcriptional regulator
6C		CXQ84_31490		hypothetical protein
6C		CXQ84_31495		hypothetical protein
6C		CXQ84_31500		LysR family transcriptional regulator
6C		CXQ84_31505		MFS transporter
6C		CXQ84_31510		DUF4440 domain-containing protein
6C		CXQ84_31515		histidine kinase
6C		CXQ84_31520		FIST domain containing protein
6C		CXQ84_31525		two-component system response regulator
6C		CXQ84_31530		hypothetical protein
6C		CXQ84_31535		hypothetical protein
6C		CXQ84_31540		lectin
6C		CXQ84_31545		hypothetical protein
6C		CXQ84_31550		SCO family protein
6C		CXQ84_31555		patatin
6D		CXQ84_31430		non-ribosomal peptide synthetase		X
6D		CXQ84_31435		non-ribosomal peptide synthetase		X
6D		CXQ84_31440		non-ribosomal peptide synthetase		X
7A		CXQ84_33235		hypothetical protein		X
7A		CXQ84_33240		LysR family transcriptional regulator		X
7A		CXQ84_33245		benzoate 1,2-dioxygenase large subunit		X
7A		CXQ84_33250		benzoate 1,2-dioxygenase small subunit		X
7A		CXQ84_33255		benzoate 1,2-dioxygenase ferredoxin reductase		X
7A		CXQ84_33260		1,6-dihydroxycyclohexa-2,4-diene-1-carboxylate		X
7A		CXQ84_33265		alpha/beta hydrolase		X
7A		CXQ84_33270		hypothetical protein		X
7A		CXQ84_33275		MarR family transcriptional regulator		X
7A		CXQ84_33280		cysteine hydrolase		X
7A		CXQ84_33285		FUSC family protein		X
7A		CXQ84_33290		hypothetical protein		X
7A		CXQ84_33295		hypothetical protein		X
7A		CXQ84_33300		exo-alpha-sialidase		X
7A		CXQ84_33305		lysine-specific permease		X
7A		CXQ84_33310		hypothetical protein		X
7A		CXQ84_33315		hypothetical protein		X
7A		CXQ84_33320		metal-dependent hydrolase		X
7A		CXQ84_33325		hypothetical protein		X
7A		CXQ84_33330		hypothetical protein		X
7A		CXQ84_33335		MBL fold hydrolase		X
7A		CXQ84_33340		hypothetical protein		X
7A		CXQ84_33345		beta-ketoacyl-ACP reductase		X
7A		CXQ84_33350		hypothetical protein		X
7A		CXQ84_33355		Crp/Fnr family transcriptional regulator
7A		CXQ84_33360		hypothetical protein
7A		CXQ84_33365		zinc-binding alcohol dehydrogenase family
7A		CXQ84_33370		DUF3562 domain-containing protein
7A		CXQ84_33375		hypothetical protein
7A		CXQ84_33380		DUF3564 domain-containing protein
7A		CXQ84_33385		hypothetical protein
7A		CXQ84_33390		cytochrome D ubiquinol oxidase subunit II
7A		CXQ84_33395		hypothetical protein
7A		CXQ84_33400		hypothetical protein
7A		CXQ84_33405		BON domain-containing protein
7A		CXQ84_33410		hypothetical protein
7A		CXQ84_33415		sulfotransferase
7A		CXQ84_33420		hypothetical protein
7A		CXQ84_33425		adenylyl-sulfate kinase
7A		CXQ84_33430		methyl-accepting chemotaxis protein
7A		CXQ84_33435		hypothetical protein
7A		CXQ84_33440		hypothetical protein
7A		CXQ84_33445		polysaccharide deacetylase family protein
7A		CXQ84_33450		RND transporter
7A		CXQ84_33455		glycosyl hydrolase family 18
7A		CXQ84_33460		ABC transporter ATP-binding protein
7A		CXQ84_33465		ABC transporter permease
7A		CXQ84_33470		hypothetical protein
7A		CXQ84_33475		universal stress protein
7A		CXQ84_33480		hypothetical protein
7A		CXQ84_33485		TetR family transcriptional regulator
7A		CXQ84_33490		RND transporter
7A		CXQ84_33495		hemolysin D
7A		CXQ84_33500		ABC transporter ATP-binding protein/permease
7A		CXQ84_33505		ABC transporter permease
7A		CXQ84_33510		hybrid sensor histidine kinase/response regulator
7A		CXQ84_33515		TetR family transcriptional regulator
7A		CXQ84_33520		hypothetical protein
7A		CXQ84_33525		methyl-accepting chemotaxis transducer protein
7A		CXQ84_33530		DUF1269 domain-containing protein
7A		CXQ84_33535		hypothetical protein
7A		CXQ84_33540		alcohol dehydrogenase AdhP
7A		CXQ84_33545		hypothetical protein
7A		CXQ84_33550		hypothetical protein
7A		CXQ84_33555		F0F1 ATP synthase subunit alpha
7A		CXQ84_33560		F0F1 ATP synthase subunit B
7A		CXQ84_33565		ATP synthase F0 subunit C
7A		CXQ84_33570		F0F1 ATP synthase subunit A
7A		CXQ84_33575		hypothetical protein
7A		CXQ84_33580		ATP synthase subunit
7A		CXQ84_33585		ATP synthase F0F1 subunit epsilon
7A		CXQ84_33590		F0F1 ATP synthase subunit beta
7A		CXQ84_33595		hypothetical protein
7A		CXQ84_33600		poly-beta-hydroxybutyrate polymerase
7A		CXQ84_33605		enoyl-CoA hydratase
7A		CXQ84_33610		acetate kinase
7A		CXQ84_33615		hypothetical protein
7A		CXQ84_33620		hypothetical protein
7A		CXQ84_33625		6-phosphofructokinase
7A		CXQ84_33630		hypothetical protein
7A		CXQ84_33635		OsmY domain-containing protein
7A		CXQ84_33640		hypothetical protein
7A		CXQ84_33645		cytidine deaminase
7A		CXQ84_33650		hypothetical protein
7A		CXQ84_33655		thymidine phosphorylase
7A		CXQ84_33660		hypothetical protein
7A		CXQ84_33665		hypothetical protein		X
7A		CXQ84_33670		beta-lactoglobulin I		X
7A		CXQ84_33675		deoxyribose-phosphate aldolase		X
7A		CXQ84_33680		deoxyribose-phosphate aldolase		X
7A		CXQ84_33685		NupC/NupG family nucleoside CNT transporter		X
7A		CXQ84_33690		hypothetical protein		X
7A		CXQ84_33695		pyridoxamine 5'-phosphate oxidase		X
7A		CXQ84_33700		glutathione S-transferase		X
7A		CXQ84_33705		hypothetical protein		X
7A		CXQ84_33710		LysR family transcriptional regulator		X
7A		CXQ84_33715		hypothetical protein		X
7A		CXQ84_33720		TetR/AcrR family transcriptional regulator		X
7A		CXQ84_33725		dehydrogenase		X
7A		CXQ84_33730		NAD(P)/FAD-dependent oxidoreductase		X
7A		CXQ84_33735		alpha/beta hydrolase		X
7A		CXQ84_33740		hypothetical protein		X
7A		CXQ84_33745		GGDEF domain-containing protein		X
7A		CXQ84_33750		hypothetical protein		X
7A		CXQ84_33755		hypothetical protein		X
7A		CXQ84_33760		hypothetical protein		X
7A		CXQ84_33765		hypothetical protein		X
7A		CXQ84_33770		sedolisin-B		X
7A		CXQ84_33775		hypothetical protein		X
7A		CXQ84_33780		hypothetical protein		X
7A		CXQ84_33785		hypothetical protein
7A		CXQ84_33790		hypothetical protein		X
7A		CXQ84_33795		hypothetical protein		X
7A		CXQ84_33800		hypothetical protein		X
7A		CXQ84_33805		hypothetical protein		X
7A		CXQ84_33810		glycosyl hydrolase family 5		X
7A		CXQ84_33815		multidrug MFS transporter		X
7A		CXQ84_33820		beta-glucosidase		X
7A		CXQ84_33825		hypothetical protein		X
7A		CXQ84_33830		metal/formaldehyde-sensitive transcriptional repressor		X
7A		CXQ84_33835		cation transporter		X
7A		CXQ84_33840		hypothetical protein		X
7A		CXQ84_33845		deoxyribonuclease		X
7A		CXQ84_33850		GTPase		X
7A		CXQ84_33855		hypothetical protein		X
7A		CXQ84_33860		hypothetical protein		X
7A		CXQ84_33865		phosphoesterase		X
7A		CXQ84_33870		hypothetical protein		X
7A		CXQ84_33875		ferritin-like family protein		X
7A		CXQ84_33880		class II aldolase		X
7A		CXQ84_33885		uracil-DNA glycosylase		X
7A		CXQ84_33890		Xaa-Pro dipeptidyl-peptidase		X
7A		CXQ84_33895		X-prolyl-dipeptidyl aminopeptidase		X
7A		CXQ84_33900		serine metalloprotease precursor		X
7A		CXQ84_33905		hypothetical protein		X
7A		CXQ84_33910		hypothetical protein		X
7A		CXQ84_33915		hypothetical protein		X
7A		CXQ84_33920		hypothetical protein		X
7A		CXQ84_33925		hypothetical protein		X
7A		CXQ84_33930		hypothetical protein		X
7A		CXQ84_33935		DNA-binding response regulator		X
7A		CXQ84_33940		two-component sensor histidine kinase		X
7A		CXQ84_33945		DUF4148 domain-containing protein		X
7A		CXQ84_33950		oxacillin-hydrolyzing class D beta-lactamase OXA-59		X
7A		CXQ84_33955		hypothetical protein		X
7B		CXQ84_33905		hypothetical protein		X
7B		CXQ84_33910		hypothetical protein		X
7B		CXQ84_33915		hypothetical protein		X
7B		CXQ84_33920		hypothetical protein		X
7B		CXQ84_33925		hypothetical protein		X
7B		CXQ84_33930		hypothetical protein		X
7B		CXQ84_33935		DNA-binding response regulator		X
7B		CXQ84_33940		two-component sensor histidine kinase		X
7B		CXQ84_33945		DUF4148 domain-containing protein		X
7B		CXQ84_33950		oxacillin-hydrolyzing class D beta-lactamase OXA-59		X
7B		CXQ84_33955		hypothetical protein		X
7B		CXQ84_33960		phosphoesterase		X
