# Supplementary material for: Pathogen to commensal? Longitudinal within-host population dynamics, evolution, and adaptation during a chronic >16-year Burkholderia pseudomallei infection
Source: PLoS Pathog. 2020 Mar 5;16(3):e1008298. doi: 10.1371/journal.ppat.1008298 (PMC7077878; doi:10.1371/journal.ppat.1008298)
Supplement: S4 Table — (XLSX) [file ppat.1008298.s009.xlsx]

## Sheet: Sheet1
S4: Generalized stepping stone analysis
	Constant	Exponential	Skygrid	Skyride
Strict	-1132.98	-1139.11	-1125.51	-1453.11
Lognormal	-1132.11	-1139.56	-1127.32	-1463.6
