# Supplementary material for: Pathogen to commensal? Longitudinal within-host population dynamics, evolution, and adaptation during a chronic >16-year Burkholderia pseudomallei infection
Source: PLoS Pathog. 2020 Mar 5;16(3):e1008298. doi: 10.1371/journal.ppat.1008298 (PMC7077878; doi:10.1371/journal.ppat.1008298)
Supplement: S5 Table — (XLSX) [file ppat.1008298.s010.xlsx]

## Sheet: Sheet1
S5 Table: B. mallei accession numbers
GCA_000011705.1_Burkholderia_mallei_ATCC_23344_Complete_Genome
GCA_000755845.1_Burkholderia_mallei_6_Complete_Genome
GCA_000755785.1_Burkholderia_mallei_FMH_23344_Complete_Genome
GCA_000565465.1_Burkholderia_mallei_A193_Contig
GCA_000565445.2_Burkholderia_mallei_A188_Contig
GCA_000565425.1_Burkholderia_mallei_2000031281_Contig
GCA_000565405.2_Burkholderia_mallei_11_Contig
GCA_000565385.1_Burkholderia_mallei_6_Contig
GCA_000565365.2_Burkholderia_mallei_China_7_Contig
GCA_000169875.1_Burkholderia_mallei_PRL_20_Contig
GCA_000167635.1_Burkholderia_mallei_GB8_horse_4_Contig
GCA_000153085.1_Burkholderia_mallei_2002721280_Scaffold
GCA_000152405.1_Burkholderia_mallei_JHU_Scaffold
GCA_000152385.1_Burkholderia_mallei_FMH_Scaffold
GCA_000152305.1_Burkholderia_mallei_ATCC_10399_Scaffold
GCA_000015625.1_Burkholderia_mallei_NCTC_10247_Complete_Genome
GCA_000015605.1_Burkholderia_mallei_NCTC_10229_Complete_Genome
GCA_000015465.1_Burkholderia_mallei_SAVP1_Complete_Genome
GCA_001279195.1_Burkholderia_mallei_Turkey5_Scaffold
GCA_001279185.1_Burkholderia_mallei_Turkey7_Scaffold
GCA_001279175.1_Burkholderia_mallei_Turkey6_Scaffold
GCA_001279165.1_Burkholderia_mallei_Turkey8_Scaffold
GCA_001278925.1_Burkholderia_mallei_Turkey4_Contig
GCA_000986905.1_Burkholderia_mallei_Ivan_Contig
GCA_000959625.1_Burkholderia_mallei_2002721276_Complete_Genome
GCA_000959585.1_Burkholderia_mallei_KC_1092_Chromosome
GCA_000959485.1_Burkholderia_mallei_2002734306_Complete_Genome
GCA_000959465.1_Burkholderia_mallei_India86_567_2_Complete_Genome
GCA_000959405.1_Burkholderia_mallei_11_Complete_Genome
GCA_000959165.1_Burkholderia_mallei_2002734299_SR092700C_Complete_Genome
GCA_000762285.1_Burkholderia_mallei_NCTC_10247_Complete_Genome
GCA_000757315.2_Burkholderia_mallei_China5_Contig
GCA_000756865.1_Burkholderia_mallei_SR092700I_Scaffold
GCA_000756025.2_Burkholderia_mallei_2000031063_Complete_Genome
GCA_000755885.1_Burkholderia_mallei_BMQ_Complete_Genome
GCA_000755865.1_Burkholderia_mallei_23344_Complete_Genome
GCA_900180415.1_Burkholderia_mallei_16_2438_BM_8_Scaffold
GCA_001905275.1_Burkholderia_mallei_V_120_Contig
GCA_001831355.1_Burkholderia_mallei_3076_Contig
GCA_001729545.1_Burkholderia_mallei_Bahrain1_Complete_Genome
GCA_001715185.1_Burkholderia_mallei_3712_Scaffold
GCA_001608455.1_Burkholderia_mallei_BURK080_Contig
GCA_001608415.1_Burkholderia_mallei_BURK081_Contig
GCA_001608365.1_Burkholderia_mallei_102_Contig
GCA_001608345.1_Burkholderia_mallei_Budapest_Contig
GCA_001608335.1_Burkholderia_mallei_Kweiyang_4_Contig
GCA_001279325.1_Burkholderia_mallei_Turkey2_Scaffold
GCA_001279275.1_Burkholderia_mallei_Turkey1_Scaffold
GCA_001279265.1_Burkholderia_mallei_Turkey10_Scaffold
GCA_001279255.1_Burkholderia_mallei_Turkey9_Scaffold
GCA_001279245.1_Burkholderia_mallei_Turkey3_Scaffold
