# Supplementary material for: Pathogen to commensal? Longitudinal within-host population dynamics, evolution, and adaptation during a chronic >16-year Burkholderia pseudomallei infection
Source: PLoS Pathog. 2020 Mar 5;16(3):e1008298. doi: 10.1371/journal.ppat.1008298 (PMC7077878; doi:10.1371/journal.ppat.1008298)
Supplement: S6 Table — (XLSX) [file ppat.1008298.s011.xlsx]

## Sheet: Sheet1
	CXQ84_14525	CXQ84_14520	CXQ84_14515	CXQ84_14510	CXQ84_14505	CXQ84_14500	CXQ84_14495	CXQ84_14490	CXQ84_14485	CXQ84_14480	CXQ84_14475	CXQ84_14470	CXQ84_14465	CXQ84_14460	CXQ84_14455	CXQ84_14450	CXQ84_14445	CXQ84_14440	CXQ84_14435	CXQ84_14430	CXQ84_14425	CXQ84_14420	CXQ84_14415	CXQ84_14405	CXQ84_14400	CXQ84_14395	CXQ84_14390	CXQ84_14385	CXQ84_14380	CXQ84_14375	CXQ84_14370	CXQ84_10860	CXQ84_10865	CXQ84_10870	CXQ84_10875	CXQ84_10880	CXQ84_10885	CXQ84_10890	CXQ84_10895	CXQ84_10900	CXQ84_10905	CXQ84_10910	CXQ84_10915	CXQ84_10920	CXQ84_10925	CXQ84_10930	CXQ84_10935	CXQ84_10940	CXQ84_10945
MSHR1498	1	1	1	1	1	1	1	1	1	1	1	1	1	1	1	1	1	1	1	1	1	1	1	1	1	0.72	1	1	1	1	1	1	1	1	1	1	1	1	1	1	1	1	1	1	1	1	1	1	1
MSHR1436	1	1	1	1	1	1	1	1	1	1	1	1	1	1	1	1	1	1	1	1	1	1	1	1	1	1	1	1	1	1	1	1	1	1	1	1	1	1	1	1	1	1	1	1	1	1	1	1	1
MSHR1450	1	1	1	1	1	1	1	1	1	1	1	1	1	1	1	1	1	1	1	1	1	1	1	1	1	1	1	1	1	1	1	1	1	1	1	1	1	1	1	1	1	1	1	1	1	1	1	1	1
MSHR1435	1	1	1	1	1	1	1	1	1	1	1	1	1	1	1	1	1	1	1	1	1	1	1	1	1	1	1	1	1	1	1	1	1	1	1	1	1	1	1	1	1	1	1	1	1	1	1	1	1
MSHR1887	1	1	1	1	1	1	1	1	1	1	1	1	1	1	1	1	1	1	1	1	1	1	1	1	1	1	1	1	1	1	1	1	1	1	1	1	1	1	1	1	1	1	1	1	1	1	1	1	1
MSHR1895	1	1	1	1	1	1	1	1	1	1	1	1	1	1	1	1	1	1	1	1	1	1	1	1	1	1	1	1	1	1	1	1	1	1	1	1	1	1	1	1	1	1	1	1	1	1	1	1	1
MSHR1288	1	1	1	1	1	1	1	1	1	1	1	1	1	1	1	1	1	1	1	1	1	1	1	1	1	1	1	1	1	1	1	1	1	1	1	1	1	1	1	1	1	1	1	1	1	1	1	1	1
MSHR1289	1	1	1	1	1	1	1	1	1	1	1	1	1	1	1	1	1	1	1	1	1	1	1	1	1	1	1	1	1	1	1	1	1	0.9	1	1	1	1	1	1	1	1	1	1	1	1	1	1	1
MSHR1292	1	1	1	1	1	1	1	1	1	1	1	1	1	1	1	1	1	1	1	1	1	1	1	1	1	1	1	1	1	1	1	1	1	0.92	1	1	1	1	1	1	1	1	1	1	1	1	1	1	1
MSHR1070	1	1	1	1	1	1	1	1	1	1	1	1	1	1	1	1	1	1	1	1	1	1	1	1	1	1	1	1	1	1	1	1	1	1	1	1	1	1	1	1	1	1	1	1	1	1	1	1	1
MSHR1043	1	1	1	1	1	1	1	1	1	1	1	1	1	1	1	1	1	1	1	1	1	1	1	1	1	1	1	1	1	1	1	1	1	1	1	1	1	1	1	1	1	1	1	1	1	1	1	1	1
MSHR1049	1	1	1	1	1	1	1	1	1	1	1	1	1	1	1	1	1	1	1	1	1	1	1	1	1	1	1	1	1	1	1	1	1	1	1	1	1	1	1	1	1	1	1	1	1	1	1	1	1
MSHR1046	1	1	1	1	1	1	1	1	1	1	1	1	1	1	1	1	1	1	1	1	1	1	1	1	1	1	1	1	1	1	1	1	1	1	1	1	1	1	1	1	1	1	1	1	1	1	1	1	1
MSHR1048	1	1	1	1	1	1	1	1	1	1	1	1	1	1	1	1	1	1	1	1	1	1	1	1	1	1	1	1	1	1	1	1	1	0.9	1	1	1	1	1	1	1	1	1	1	1	1	1	1	1
MSHR1204	1	1	1	1	1	1	1	1	1	1	1	1	1	1	1	1	1	1	1	1	1	1	1	1	1	1	1	1	1	1	1	1	1	1	1	1	1	1	1	1	1	1	1	1	1	1	1	1	1
MSHR1120	1	1	1	1	1	1	1	1	1	1	1	1	1	1	1	1	1	1	1	1	1	1	1	1	1	1	1	1	1	1	1	1	1	1	1	1	1	1	1	1	1	1	1	1	1	1	1	1	1
MSHR1086	1	1	1	1	1	1	1	1	1	1	1	1	1	1	1	1	1	1	1	1	1	1	1	1	1	1	1	1	1	1	1	1	1	1	1	1	1	1	1	1	1	1	1	1	1	1	1	1	1
MSHR1075	1	1	1	1	1	1	1	1	1	1	1	1	1	1	1	1	1	1	1	1	1	1	1	1	1	1	1	1	1	1	1	1	1	1	1	1	1	1	1	1	1	1	1	1	1	1	1	1	1
MSHR1285	1	1	1	1	1	1	1	1	1	1	1	1	1	1	1	1	1	1	1	1	1	1	1	1	1	1	1	1	1	1	1	1	1	0.92	1	1	1	0.61	1	1	1	1	1	1	1	1	1	1	1
MSHR3104	1	1	1	1	1	1	1	1	1	1	1	1	1	1	1	1	1	1	1	1	1	1	1	1	1	1	1	1	1	1	1	1	1	1	1	1	1	0.61	1	1	1	1	1	1	1	1	1	1	1
MSHR3105	1	1	1	1	1	1	1	1	1	1	1	1	1	1	1	1	1	1	1	1	1	1	1	1	1	1	1	1	1	1	1	1	1	1	1	1	1	0.6	1	1	1	1	1	1	1	1	1	1	1
MSHR1284	1	1	1	1	1	1	1	1	1	1	1	1	1	1	1	1	1	1	1	1	1	1	1	1	1	1	1	1	1	1	1	1	1	1	1	1	1	0.61	1	1	1	1	1	1	1	1	1	1	1
MSHR1290	1	1	1	1	1	1	1	1	1	1	1	1	1	1	1	1	1	1	1	1	1	1	1	1	1	1	1	1	1	1	1	1	1	0.9	1	1	1	0.61	1	1	1	1	1	1	1	1	1	1	1
MSHR1291	1	1	1	1	1	1	1	1	1	1	1	1	1	1	1	1	1	1	1	1	1	1	1	1	1	1	1	1	1	1	1	1	1	0.9	1	1	1	0.61	1	1	1	1	1	1	1	1	1	1	1
MSHR1287	0	0	0	0	0	0	0	0	0	0	0	0	0	0	0.12	0.24	0	0	0	0	0	0	0.02	0	0	0	0.05	0.05	0.04	0	0	1	1	1	1	1	1	0.6	1	1	1	1	1	1	1	1	1	1	1
MSHR3103	1	1	1	1	1	1	1	1	1	1	1	1	1	1	1	1	1	1	1	1	1	1	1	1	1	1	1	1	1	1	1	1	1	1	1	1	1	0.6	1	1	1	1	1	1	1	1	1	1	1
MSHR1218	1	1	1	1	1	1	1	1	1	1	1	1	1	1	1	1	1	1	1	1	1	1	1	1	1	1	1	1	1	1	1	1	1	1	1	1	1	0.6	1	1	1	1	1	1	1	1	1	1	1
MSHR1340	1	1	1	1	1	1	1	1	1	1	1	1	1	1	1	1	1	1	1	1	1	1	1	1	1	1	1	1	1	1	1	1	1	1	1	1	1	0.6	1	1	1	1	1	1	1	1	1	1	1
MSHR1360	1	1	1	1	1	1	1	1	1	1	1	1	1	1	1	1	1	1	1	1	1	1	1	1	1	1	1	1	1	1	1	1	1	0.9	1	1	1	0.6	1	1	1	1	1	1	1	1	1	1	1
MSHR1420	1	1	1	1	1	1	1	0.99	1	1	1	1	1	1	1	1	1	1	1	1	1	1	1	1	1	1	1	1	1	1	1	1	1	0.9	1	1	1	0.6	1	1	1	1	1	1	1	1	1	1	1
MSHR1402	1	1	1	1	1	1	1	1	1	1	1	1	1	1	1	1	1	1	1	1	1	1	1	1	1	1	1	1	1	1	1	1	1	1	1	1	1	0.6	1	1	1	1	1	1	1	1	1	1	1
MSHR1418	1	1	1	1	1	1	1	1	1	1	1	1	1	1	1	1	1	1	1	1	1	1	1	1	1	1	1	1	1	1	1	1	1	1	1	1	1	0.6	1	1	1	1	1	1	1	1	1	1	1
MSHR1738	1	1	1	1	1	1	1	1	1	1	1	1	1	1	1	1	1	1	1	1	1	1	1	1	1	1	1	1	1	1	1	1	1	1	1	1	1	0.6	1	1	1	1	1	1	1	1	1	1	1
MSHR1784	1	1	1	1	1	1	1	1	1	1	1	1	1	1	1	1	1	1	1	1	1	1	1	1	1	1	1	1	1	1	1	1	1	1	1	1	1	0.6	1	1	1	1	1	1	1	1	1	1	1
MSHR1459	1	1	1	1	1	1	1	1	1	1	1	1	1	1	1	1	1	1	1	1	1	1	1	1	1	1	1	1	1	1	1	1	1	1	1	1	1	0.6	1	1	1	1	1	1	1	1	1	1	1
MSHR1710	1	1	1	1	1	1	1	1	1	1	1	1	1	1	1	1	1	1	1	1	1	1	1	1	1	1	1	1	1	1	1	1	1	1	1	1	1	0.61	1	1	1	1	1	1	1	1	1	1	1
MSHR3108	1	1	1	1	1	1	1	1	1	1	1	1	1	1	1	1	1	1	1	1	1	1	1	1	1	1	1	1	1	1	1	1	1	1	1	1	1	0.6	1	1	1	1	1	1	1	1	1	1	1
MSHR1684	1	1	1	1	1	1	1	1	1	1	1	1	1	1	1	1	1	1	1	1	1	1	1	1	1	1	1	1	1	1	1	1	1	1	1	1	1	0.6	1	1	1	1	1	1	1	1	1	1	1
MSHR1673	1	1	1	1	1	1	1	1	1	1	1	1	1	1	1	1	1	1	1	1	1	1	1	1	1	1	1	1	1	1	1	1	1	1	1	1	1	0.6	1	1	1	1	1	1	1	1	1	1	1
MSHR1670	1	1	1	1	1	1	1	1	1	1	1	1	1	1	1	1	1	1	1	1	1	1	1	1	1	1	1	1	1	1	1	1	1	1	1	1	1	0.6	1	1	1	1	1	1	1	1	1	1	1
MSHR1660	1	1	1	1	1	1	1	1	1	1	1	1	1	1	1	1	1	1	1	1	1	1	1	1	1	1	1	1	1	1	1	1	1	1	1	1	1	0.61	1	1	1	1	1	1	1	1	1	1	1
MSHR3106	1	1	1	1	1	1	1	1	1	1	1	1	1	1	1	1	1	1	1	1	1	1	1	1	1	1	1	1	1	1	1	1	1	1	1	1	1	0.61	1	1	1	1	1	1	1	1	1	1	1
MSHR1659	1	1	1	1	1	1	1	1	1	1	1	1	1	1	1	1	1	1	1	1	1	1	1	1	1	1	1	1	1	1	1	1	1	1	1	1	1	0.61	1	1	1	1	1	1	1	1	1	1	1
MSHR1656	1	1	1	1	1	1	1	1	1	1	1	1	1	1	1	1	1	1	1	1	1	1	1	1	1	1	1	1	1	1	1	1	1	0.9	1	1	1	0.6	1	1	1	1	1	1	1	1	1	1	1
MSHR1658	1	1	1	1	1	1	1	1	1	1	1	1	1	1	1	1	1	1	1	1	1	1	1	1	1	1	1	1	0.91	1	1	0.9	1	0.9	1	1	1	0.6	1	1	1	1	1	1	1	1	1	1	1
MSHR1464	1	1	1	1	1	1	1	1	1	1	1	1	1	1	1	1	1	1	1	1	1	1	1	1	1	1	1	1	1	1	1	1	1	1	1	1	1	0.61	1	1	1	1	1	1	1	1	1	1	1
MSHR1648	1	1	1	1	1	1	1	1	1	1	1	1	1	1	1	1	1	1	1	1	1	1	1	1	1	1	1	1	1	1	1	1	1	1	1	1	1	0.61	1	1	1	1	1	1	1	1	1	1	1
MSHR1628	1	1	1	1	1	1	1	1	1	1	1	1	1	1	1	1	1	1	1	1	1	1	1	1	1	1	1	1	1	1	1	1	1	1	1	1	1	0.6	1	1	1	1	1	1	1	1	1	1	1
MSHR1657	1	1	1	1	1	1	1	1	1	1	1	1	1	1	1	1	1	1	1	1	1	1	1	1	1	1	1	1	1	1	1	1	1	1	1	1	1	0.6	1	1	1	1	1	1	1	1	1	1	1
MSHR1666	1	1	1	1	1	1	1	1	1	1	1	1	1	1	1	1	1	1	1	1	1	1	1	1	1	1	1	1	1	1	1	1	1	1	1	1	1	0.6	1	1	1	1	1	1	1	1	1	1	1
MSHR1676	1	1	1	1	1	1	1	1	1	1	1	1	1	1	1	1	1	1	1	1	1	1	1	1	1	1	1	1	1	1	1	1	1	1	1	1	1	0.61	1	1	1	1	1	1	1	1	1	1	1
MSHR1682	1	1	1	1	1	1	1	1	1	1	1	1	1	1	1	1	1	1	1	1	1	1	1	1	1	1	1	1	1	1	1	1	1	1	1	1	1	0.61	1	1	1	1	1	1	1	1	1	1	1
MSHR1680	1	1	1	1	1	1	1	1	1	1	1	1	1	1	1	1	1	1	1	1	1	1	1	1	1	1	1	1	1	1	1	1	1	1	1	1	1	0.6	1	1	1	1	1	1	1	1	1	1	1
MSHR1679	1	1	1	1	1	1	1	1	1	1	1	1	1	1	1	1	1	1	1	1	1	1	1	1	1	1	1	1	1	1	1	1	1	1	1	1	1	0.6	1	1	1	1	1	1	1	1	1	1	1
MSHR1681	1	1	1	1	1	1	1	1	1	1	1	1	1	1	1	1	1	1	1	1	1	1	1	1	1	1	1	1	1	1	1	1	1	1	1	1	1	0.6	1	1	1	1	1	1	1	1	1	1	1
MSHR1688	1	1	1	1	1	1	1	1	1	1	1	1	1	1	1	1	1	1	1	1	1	1	1	1	1	1	1	1	1	1	1	1	1	1	1	1	1	0.61	1	1	1	1	1	1	1	1	1	1	1
MSHR1649	1	1	1	1	1	1	1	1	1	1	1	1	1	1	1	1	1	1	1	1	1	1	1	1	1	1	1	1	1	1	1	1	1	1	1	1	1	0.61	1	1	1	1	1	1	1	1	1	1	1
MSHR1665	1	1	1	1	1	1	1	1	1	1	1	1	1	1	1	1	1	1	1	1	1	1	1	1	1	1	1	1	1	1	1	1	1	1	1	1	1	0.61	1	1	1	1	1	1	1	1	1	1	1
MSHR1685	1	1	1	1	1	1	1	1	1	1	1	1	1	1	1	1	1	1	1	1	1	1	1	1	1	1	1	1	1	1	1	1	1	1	1	1	1	0.61	1	1	1	1	1	1	1	1	1	1	1
MSHR1689	1	1	1	1	1	1	1	1	1	1	1	1	1	1	1	1	1	1	1	1	1	1	1	1	1	1	1	1	1	1	1	1	1	1	1	1	1	0.61	1	1	1	1	1	1	1	1	1	1	1
MSHR1690	1	1	1	1	1	1	1	1	1	1	1	1	1	1	1	1	1	1	1	1	1	1	1	1	1	1	1	1	1	1	1	1	1	1	1	1	1	0.61	1	1	1	1	1	1	1	1	1	1	1
MSHR1629	1	1	1	1	1	1	1	1	1	1	1	1	1	1	1	1	1	1	1	1	1	1	1	1	1	1	1	1	1	1	1	1	1	1	1	1	1	0.6	1	1	1	1	1	1	1	1	1	1	1
MSHR1664	1	1	1	1	1	1	1	1	1	1	1	1	1	1	1	1	1	1	1	1	1	1	1	1	1	1	1	1	1	1	1	1	1	1	1	1	1	0.6	1	1	1	1	1	1	1	1	1	1	1
MSHR1655	1	1	1	1	1	1	1	1	1	1	1	1	1	1	1	1	1	1	1	1	1	1	1	1	1	1	1	1	1	1	1	1	1	1	1	1	1	0.6	1	1	1	1	1	1	1	1	1	1	1
MSHR1661	1	1	1	1	1	1	1	1	1	1	1	1	1	1	1	1	1	1	1	1	1	1	1	1	1	1	1	1	1	1	1	1	1	1	1	1	1	0.61	1	1	1	1	1	1	1	1	1	1	1
MSHR1675	1	1	1	1	1	1	1	1	1	1	1	1	1	1	1	1	1	1	1	1	1	1	1	1	1	1	1	1	1	1	1	1	1	1	1	1	1	0.6	1	1	1	1	1	1	1	1	1	1	1
MSHR3107	1	1	1	1	1	1	1	1	1	1	1	1	1	1	1	1	1	1	1	1	1	1	1	1	1	1	1	1	1	1	1	1	1	1	1	1	1	0.61	1	1	1	1	1	1	1	1	1	1	1
MSHR1662	1	1	1	1	1	1	1	1	1	1	1	1	1	1	1	1	1	1	1	1	1	1	1	1	1	1	1	1	1	1	1	1	1	1	1	1	1	0.6	1	1	1	1	1	1	1	1	1	1	1
MSHR1687	1	1	1	1	1	1	1	1	1	1	1	1	1	1	1	1	1	1	1	1	1	1	1	1	1	1	1	1	1	1	1	1	1	1	1	1	1	0.61	1	1	1	1	1	1	1	1	1	1	1
MSHR1821	1	1	1	1	1	1	1	1	1	1	1	1	1	1	1	1	1	1	1	1	1	1	1	1	1	1	1	1	1	1	1	1	1	1	1	1	1	0.61	1	1	1	1	1	1	1	1	1	1	1
MSHR4637	1	1	1	1	1	1	1	1	1	1	1	1	1	1	1	1	1	1	1	1	1	1	1	1	1	1	1	1	1	1	1	1	1	1	1	1	1	0.61	1	1	1	1	1	1	1	1	1	1	1
MSHR6671	1	1	1	1	1	1	1	1	1	1	1	0.65	1	1	1	1	1	1	1	1	1	1	1	1	1	1	1	1	1	1	1	1	1	1	1	1	1	0.6	1	1	1	1	1	1	1	1	1	1	1
MSHR6686	1	1	1	1	1	1	1	1	1	1	1	1	1	1	1	1	1	1	1	1	1	1	1	1	1	1	1	1	1	1	1	1	1	0.9	1	1	1	0.61	1	1	1	1	1	1	1	1	1	1	1
MSHR6889	1	1	1	1	1	1	1	1	1	1	1	1	1	1	1	1	1	1	1	1	1	1	1	1	1	1	1	1	1	1	1	1	1	1	1	1	1	0.61	1	1	1	1	1	1	1	1	1	1	1
MSHR7732	1	1	1	1	1	1	1	1	1	1	1	1	1	1	1	1	1	1	1	1	1	1	1	1	1	1	1	1	1	1	1	1	1	1	1	1	1	0.6	1	1	1	1	1	1	1	1	1	1	1
MSHR6672	1	1	1	1	1	1	1	1	1	1	1	1	1	1	1	1	1	1	1	1	1	1	1	1	1	1	1	0.93	1	1	1	1	1	1	1	1	1	0.61	1	1	1	1	1	1	1	1	1	1	1
MSHR6891	1	1	1	1	1	1	1	1	1	1	1	1	1	1	1	1	1	1	1	1	1	1	1	1	1	1	1	1	1	1	1	1	1	0.9	1	1	1	0.6	1	1	1	1	1	1	1	1	1	1	1
MSHR1713	1	1	1	1	1	1	1	1	1	1	1	1	1	1	1	1	1	1	1	0.95	1	1	1	1	1	1	1	1	1	1	1	1	1	1	1	1	1	0.6	1	1	1	1	1	1	1	1	1	1	1
MSHR7744	1	1	1	1	1	1	1	1	1	1	1	1	1	1	1	1	1	1	1	1	1	1	1	1	1	1	1	1	1	1	1	1	1	1	1	1	1	0.6	1	1	1	1	1	1	1	1	1	1	1
MSHR9790	1	1	1	1	1	1	1	1	1	1	1	1	1	1	1	1	1	1	1	1	1	1	1	1	1	0.79	1	1	1	1	1	1	1	1	1	1	1	0.61	1	1	1	1	1	1	1	1	1	1	1
MSHR9791	1	1	1	1	1	1	1	1	1	1	1	1	1	1	1	0.69	1	1	1	1	1	1	1	1	1	1	1	1	1	1	1	1	1	1	1	1	1	0.6	1	1	1	1	1	1	1	1	1	1	1
MSHR9509	1	1	1	1	1	1	1	1	1	1	1	1	1	1	1	0.69	1	1	1	1	1	1	1	1	1	0.99	1	1	1	1	1	1	1	1	1	1	1	0.6	1	1	1	1	1	1	1	1	1	1	1
MSHR9787	1	1	1	1	1	1	1	1	1	1	1	1	1	1	1	1	1	1	1	1	1	1	1	1	1	1	1	1	1	1	1	1	1	1	1	1	1	0.6	1	1	1	1	1	1	1	1	1	1	1
MSHR7734	1	1	1	1	1	1	1	1	1	1	1	1	1	1	1	1	1	1	1	1	1	1	1	1	1	1	1	1	1	1	1	1	1	1	1	1	1	0.61	1	1	1	1	1	1	1	1	1	1	1
MSHR7740	1	1	1	1	1	1	1	1	1	1	1	1	1	1	1	1	1	1	1	1	1	1	1	1	1	1	1	1	1	1	1	1	1	1	1	1	1	0.6	1	1	1	1	1	1	1	1	1	1	1
MSHR9511	1	1	1	1	1	1	1	1	1	1	1	1	1	1	1	0.7	1	1	1	1	1	1	1	1	1	0.77	1	1	1	1	1	1	1	1	1	1	1	0.61	1	1	1	1	1	1	1	1	1	1	1
MSHR9788	1	1	1	1	1	1	1	1	1	1	1	1	1	1	1	0.73	1	1	1	1	1	1	1	1	1	0.88	1	1	1	1	1	1	1	1	1	1	1	0.6	1	1	1	1	1	1	1	1	1	1	1
MSHR9789	1	1	1	1	1	1	1	1	1	1	1	1	1	1	1	1	1	1	1	1	1	1	1	1	1	1	1	1	1	1	1	1	1	1	1	1	1	0.61	1	1	1	1	1	1	1	1	1	1	1
MSHR1627	1	1	1	1	1	1	1	1	1	1	1	1	1	1	1	1	1	1	1	1	1	1	1	1	1	1	1	1	1	1	1	1	1	1	1	1	1	0.6	1	1	1	1	1	1	1	1	1	1	1
MSHR1630	1	1	1	1	1	1	1	1	1	1	1	1	1	1	1	1	1	1	1	1	1	1	1	1	1	1	1	1	1	1	1	1	1	1	1	1	1	0.6	1	1	1	1	1	1	1	1	1	1	1
MSHR1668	1	1	1	1	1	1	1	1	1	1	1	1	1	1	1	1	1	1	1	1	1	1	1	1	1	1	1	1	1	1	1	1	1	0.92	1	1	1	0.61	1	1	1	1	1	1	1	1	1	1	1
MSHR1669	1	1	1	1	1	1	1	1	1	1	1	1	1	1	1	1	0.98	1	1	1	1	1	1	1	1	1	1	1	1	1	1	1	1	1	1	1	1	0.6	1	1	1	1	1	1	1	1	1	1	1
MSHR1663	1	1	1	1	1	1	1	1	1	1	1	1	1	1	1	1	1	1	1	1	1	1	1	1	1	1	1	1	1	1	1	1	1	1	1	1	1	0.6	1	1	1	1	1	1	1	1	1	1	1
MSHR1667	1	1	1	1	1	1	1	1	1	1	1	1	1	1	1	1	1	1	1	1	1	1	1	1	1	1	1	1	1	1	1	1	1	1	1	1	1	0.6	1	1	1	1	1	1	1	1	1	1	1
MSHR1674	1	1	1	1	1	1	1	1	1	1	1	1	1	1	1	1	1	1	1	1	1	1	1	1	1	1	1	1	1	1	1	1	1	1	1	1	1	0.6	1	1	1	1	1	1	1	1	1	1	1
MSHR3109	1	1	1	1	1	1	1	1	1	1	1	1	1	1	1	1	1	1	1	1	1	1	1	1	1	1	1	1	1	1	1	1	1	1	1	1	1	0.6	1	1	1	1	1	1	1	1	1	1	1
MSHR1686	1	1	1	1	1	1	1	1	1	1	1	1	1	1	1	1	1	1	1	1	1	1	1	1	1	1	1	1	1	1	1	1	1	1	1	1	1	0.61	1	1	1	1	1	1	1	1	1	1	1
MSHR1672	1	1	1	1	1	1	1	1	1	1	1	1	1	1	1	1	1	1	1	1	1	1	1	1	1	1	1	1	1	1	0.82	1	1	1	1	1	1	0.6	1	1	1	1	1	1	1	1	1	1	1
MSHR1671	1	1	1	1	1	1	1	1	1	1	1	1	1	1	1	1	1	1	1	1	1	1	1	1	1	1	1	1	1	1	0.66	1	1	1	1	1	1	0.6	1	1	1	1	1	1	1	1	1	1	1
MSHR1677	1	1	1	1	1	1	1	1	1	1	1	1	1	1	1	1	1	1	1	1	1	1	1	1	1	1	1	1	1	1	0.99	1	1	1	1	1	1	0.61	1	1	1	1	1	1	1	1	1	1	1
MSHR1678	1	1	1	1	1	1	1	1	1	1	1	1	1	1	1	1	1	1	1	1	1	1	1	1	1	1	1	1	1	1	0.48	1	1	1	1	1	1	0.61	1	1	1	1	1	1	1	1	1	1	1
MSHR1683	1	1	1	1	1	1	1	1	1	1	1	1	1	1	1	1	1	1	1	1	1	1	1	1	1	1	1	1	1	1	0.62	1	1	1	1	1	1	0.6	1	1	1	1	1	1	1	1	1	1	1
MSHR2408	1	1	1	1	1	1	1	1	1	1	1	1	1	1	1	1	1	1	1	1	1	1	1	1	1	1	1	1	1	1	1	1	1	1	1	1	1	0.61	1	1	1	1	1	1	1	1	1	1	1
MSHR3042	1	1	1	1	1	1	1	1	1	1	1	1	1	1	1	1	1	1	1	1	1	1	1	1	1	1	1	1	1	1	0.65	1	1	1	1	1	1	0.6	1	1	1	1	1	1	1	1	1	1	1
MSHR3030	1	1	1	1	1	1	1	1	1	1	1	1	1	1	1	1	1	1	1	1	1	1	1	1	1	1	1	1	1	1	1	1	1	1	1	1	1	0.6	1	1	1	1	1	1	1	1	1	1	1
MSHR4638	1	1	1	1	1	1	1	1	1	1	1	1	1	1	1	1	1	1	1	1	1	1	1	1	1	1	1	1	1	1	1	1	1	1	1	1	1	0.6	1	1	1	1	1	1	1	1	1	1	1
MSHR7729	1	1	1	1	1	1	1	1	1	1	1	1	1	1	1	1	1	1	1	1	1	1	1	1	1	1	1	1	1	1	1	1	1	1	1	1	1	0.61	1	1	1	1	1	1	1	1	1	1	1
MSHR7741	1	1	1	1	1	1	1	1	1	1	1	1	1	1	1	1	1	1	1	1	1	1	1	1	1	1	1	1	1	1	1	1	1	1	1	1	1	0.61	1	1	1	1	1	1	1	1	1	1	1
MSHR7733	1	1	1	1	1	1	1	1	1	1	1	1	1	1	1	1	1	1	1	1	1	1	1	1	1	1	1	1	1	1	1	0.16	0.03	0.9	0	0	0	0	0	0	0	0	0	0	0.28	0	0	0	0
MSHR7730	1	1	1	1	1	1	1	1	1	1	1	1	1	1	1	1	1	1	1	1	1	1	1	1	1	1	1	1	1	1	1	1	1	1	1	1	1	0.6	1	1	1	1	1	1	1	1	1	1	1
MSHR7735	1	1	1	1	1	1	1	1	1	1	1	1	1	1	1	1	1	1	1	1	1	1	1	1	1	1	1	1	1	1	1	1	1	1	1	1	1	0.6	1	1	1	1	1	1	1	1	1	1	1
MSHR7731	1	1	1	1	1	1	1	1	1	1	1	1	1	1	1	1	1	1	1	1	1	1	1	1	1	1	1	1	1	1	1	1	1	1	1	1	1	0.6	1	1	1	1	1	1	1	1	1	1	1
MSHR7743	1	1	1	1	1	1	1	1	1	1	1	1	1	1	1	1	1	1	1	1	1	1	1	1	1	1	1	1	1	1	1	1	1	1	1	1	1	0.61	1	1	1	1	1	1	1	1	1	1	1
MSHR7745	1	1	1	1	1	1	1	1	1	1	1	1	1	1	1	1	1	1	1	1	1	1	1	1	1	1	1	1	1	1	1	1	1	1	1	1	1	0.61	1	1	1	1	1	1	1	1	1	1	1
MSHR7726	1	1	1	1	1	1	1	1	1	1	1	1	1	1	1	1	1	1	1	1	1	1	1	1	1	1	1	1	1	1	1	1	1	1	1	1	1	0.6	1	1	1	1	1	1	1	1	1	1	1
MSHR7727	1	1	1	1	1	1	1	1	1	1	1	1	1	1	1	1	1	1	1	1	1	1	1	1	1	1	1	1	1	1	1	1	1	1	1	1	1	0.61	1	1	1	1	1	1	1	1	1	1	1
MSHR7728	1	1	1	1	1	1	1	1	1	1	1	1	1	1	1	1	1	1	1	1	1	1	1	1	1	1	1	1	1	1	1	1	1	1	1	1	1	0.61	1	1	1	1	1	1	1	1	1	1	1
MSHR7736	1	1	1	1	1	1	1	1	1	1	1	1	1	1	1	1	1	1	1	1	1	1	1	1	1	1	1	1	1	1	1	1	1	1	1	1	1	0.61	1	1	1	1	1	1	1	1	1	1	1
MSHR7737	1	1	1	1	1	1	1	1	1	1	1	1	1	1	1	1	1	1	1	1	1	1	1	1	1	1	1	1	1	1	1	1	1	1	1	1	1	0.61	1	1	1	1	1	1	1	1	1	1	1
MSHR7738	1	1	1	1	1	1	1	1	1	1	1	1	1	1	1	1	1	1	1	1	1	1	1	1	1	1	1	1	1	1	1	1	1	1	1	1	1	0.6	1	1	1	1	1	1	1	1	1	1	1
MSHR7739	1	1	1	1	1	1	1	1	1	1	1	1	1	1	1	1	1	1	1	1	1	1	1	1	1	1	1	1	1	1	1	1	1	1	1	1	1	0.61	1	1	1	1	1	1	1	1	1	1	1
MSHR7742	1	1	1	1	1	1	1	1	1	1	1	1	1	1	1	1	1	1	1	1	1	1	1	1	1	1	1	1	1	1	1	1	1	1	1	1	1	0.61	1	1	1	1	1	1	1	1	1	1	1
MSHR9510	1	1	1	1	1	1	1	1	1	1	1	1	1	1	1	0.68	1	1	1	1	1	1	1	1	1	0.91	1	1	1	1	1	1	1	1	1	1	1	0.61	1	1	1	1	1	1	1	1	1	1	1
MSHR9786	1	1	1	1	1	1	1	0.97	1	1	1	1	1	1	1	0.69	1	1	1	1	1	1	1	1	1	1	1	1	1	1	1	1	1	1	1	1	1	0.61	1	1	1	1	1	1	1	1	1	1	1
Burkholderia_mallei_3712	0	0	0	0	0	0.16	0	0	0	0	0	0	0	0	0	0.24	0	0	0	0	0	0	0.03	0	0	0	0.06	0.04	0.04	0	0.6	0	0.04	0.9	0	0	0	0	0	0	0	0	0	0	0	0	0	0	0
Burkholderia_mallei_3076	0	0	0	0	0	0.09	0	0.05	0	0	0	0	0	0	0.15	0.24	0	0	0	0	0	0	0.06	0	0	0	0.08	0.02	0.04	0	0.6	0	0.03	0.9	0	0	0	0	0	0	0	0	0	0	0	0	0	0	0
Burkholderia_mallei_2002721276	0	0	0	0	0	0.09	0	0	0	0	0	0	0	0	0.19	0.24	0	0	0	0	0	0	0.01	0	0	0	0.06	0.02	0.04	0	0.6	0	0.02	0.9	0	0	0	0	0	0	0	0	0	0	0	0	0	0	0
Burkholderia_mallei_KC_1092_Chromosome	0	0	0	0	0	0	0	0.05	0	0	0	0	0	0	0.39	0.24	0	0	0	0	0	0	0.02	0	0	0	0.05	0.02	0.04	0	0.6	0	0.04	0.9	0	0	0	0	0	0	0	0	0	0	0	0	0	0	0
Burkholderia_mallei_China5	0	0	0	0	0	0	0	0	0	0	0	0	0	0	0	0.24	0	0	0	0	0	0	0.03	0	0	0	0.05	0.02	0.04	0	0.6	0	0.03	0.9	0	0	0	0	0	0	0	0	0	0	0	0	0	0	0
Burkholderia_mallei_ATCC_10399	0	0	0	0	0	0.09	0	0	0	0	0	0	0	0	0.23	0.24	0	0	0	0	0	0	0.04	0	0	0	0.05	0.02	0.02	0	0.13	0	0.03	0.9	0	0	0	0	0	0	0	0	0	0	0	0	0	0	0
Burkholderia_mallei_2000031063	0	0	0	0	0	0	0	0	0	0	0	0	0	0	0.13	0.24	0	0	0	0	0	0	0.02	0	0	0	0.06	0.02	0.04	0	0.6	0	0	0.9	0	0	0	0	0	0	0	0	0	0	0	0	0	0	0
Burkholderia_mallei_Kweiyang_4	0	0	0	0	0	0	0	0	0	0	0	0	0	0	0	0.24	0	0	0	0	0	0	0.03	0	0	0	0.05	0.04	0.02	0	0.59	0	0.02	0.9	0	0	0	0	0	0	0	0	0	0	0	0	0	0	0
Burkholderia_mallei_FMH	0	0	0	0	0	0	0	0.03	0	0	0	0	0	0	0.39	0.24	0	0	0	0	0	0	0.02	0	0	0	0.05	0.04	0.04	0	0.59	0	0.03	0.9	0	0	0	0	0	0	0	0	0	0	0	0	0	0	0
Burkholderia_mallei_China_7	0	0	0	0	0	0.09	0	0	0	0	0	0	0	0	0.29	0.22	0	0	0	0	0	0	0	0	0	0	0.05	0.05	0.04	0	0.59	0	0.03	0.9	0	0	0	0	0	0	0	0	0	0	0	0	0	0	0
Burkholderia_mallei_2000031281	0	0	0	0	0	0.12	0	0	0	0	0	0	0	0	0.14	0.24	0	0	0	0	0	0	0	0	0	0	0.05	0.05	0.04	0	0.59	0	0	0.9	0	0	0	0	0	0	0	0	0	0	0	0	0	0	0
Burkholderia_mallei_JHU	0	0	0	0	0	0	0	0	0	0	0	0	0	0	0.14	0.24	0	0	0	0	0	0	0.02	0	0	0	0.05	0.04	0.04	0	0.59	0	0.03	0.9	0	0	0	0	0	0	0	0	0	0	0	0	0	0	0
Burkholderia_mallei_FMH_23344	0	0	0	0	0	0.19	0	0	0	0	0	0	0	0	0.39	0.24	0	0	0	0	0	0	0.06	0	0	0	0.05	0.05	0.04	0	0.59	0	0.02	0.9	0	0	0	0	0	0	0	0	0	0	0	0	0	0	0
Burkholderia_mallei_ATCC_23344	0	0	0	0	0	0	0	0	0	0	0	0	0	0	0.14	0.24	0	0	0	0	0	0	0	0	0	0	0.05	0.05	0.04	0	0.59	0	0.03	0.9	0	0	0	0	0	0	0	0	0	0	0	0	0	0	0
Burkholderia_mallei_GB8_horse_4	0	0	0	0	0	0	0	0	0	0	0	0	0	0	0.31	0.24	0	0	0	0	0	0	0.02	0	0	0	0.05	0.05	0.04	0	0.59	0	0.03	0.9	0	0	0	0	0	0	0	0	0	0	0	0	0	0	0
Burkholderia_mallei_V_120	0	0	0	0	0	0	0	0	0	0	0	0	0	0	0.29	0.22	0	0	0	0	0	0	0.03	0	0	0	0.05	0.04	0.03	0	0.59	0	0.03	0.9	0	0	0	0	0	0	0	0	0	0	0	0	0	0	0
Burkholderia_mallei_16_2438_BM_8	0	0	0	0	0	0	0	0	0	0	0	0	0	0	0	0.24	0	0	0	0	0	0	0.02	0	0	0	0.06	0.04	0.04	0	0.6	0	0.03	0.9	0	0	0	0	0	0	0	0	0	0	0	0	0	0	0
Burkholderia_mallei_23344	0	0	0	0	0	0	0	0	0	0	0	0	0	0	0.19	0.24	0	0	0	0	0	0	0.02	0	0	0	0.05	0.04	0	0	0.6	0	0.04	0.9	0	0	0	0	0	0	0	0	0	0	0	0	0	0	0
Burkholderia_mallei_BMQ	0	0	0	0	0	0	0	0	0	0	0	0	0	0	0.35	0.24	0	0	0	0	0	0	0	0	0	0	0.05	0.05	0	0	0.6	0	0.03	0.9	0	0	0	0	0	0	0	0	0	0	0	0	0	0	0
Burkholderia_mallei_A193	0	0	0	0	0	0	0	0	0	0	0	0	0	0	0.31	0.24	0	0	0	0	0	0	0.02	0	0	0	0.06	0.04	0.02	0	0.6	0	0	0.9	0	0	0	0	0	0	0	0	0	0	0	0	0	0	0
Burkholderia_mallei_BURK081	0	0	0	0	0	0	0	0	0	0	0	0	0	0	0.13	0.24	0	0	0	0	0	0	0.06	0	0	0	0.06	0.04	0.04	0	0.6	0	0	0.9	0	0	0	0	0	0	0	0	0	0	0	0	0	0	0
Burkholderia_mallei_2002721280	0	0	0	0	0	0	0	0	0	0	0	0	0	0	0	0.24	0	0	0	0	0	0	0.02	0	0	0	0.05	0.04	0.04	0	0.36	0	0.03	0.9	0	0	0	0	0	0	0	0	0	0	0	0	0	0	0
Burkholderia_mallei_NCTC_10247	0	0	0	0	0	0	0	0.05	0	0	0	0	0	0	0.14	0.24	0	0	0	0	0	0	0.03	0	0	0	0.05	0.04	0.04	0	0.59	0	0.03	0.9	0	0	0	0	0	0	0	0	0	0	0	0	0	0	0
Burkholderia_mallei_NCTC_10247	0	0	0	0	0	0.12	0	0	0	0	0	0	0	0	0.13	0.24	0	0	0	0	0	0	0.02	0	0	0	0.06	0.02	0.04	0	0.59	0	0.03	0.9	0	0	0	0	0	0	0	0	0	0	0	0	0	0	0
Burkholderia_mallei_11	0	0	0	0	0	0.09	0	0.05	0	0	0	0	0	0	0.19	0.24	0	0	0	0	0	0	0.06	0	0	0	0.06	0.04	0.04	0	0.59	0	0.03	0.9	0	0	0	0	0	0	0	0	0	0	0	0	0	0	0
Burkholderia_mallei_11	0	0	0	0	0	0.09	0	0	0	0	0	0	0	0	0	0.24	0	0	0	0	0	0	0.04	0	0	0	0.05	0.05	0.02	0	0.59	0	0.03	0.9	0	0	0	0	0	0	0	0	0	0	0	0	0	0	0
Burkholderia_mallei_SR092700I	0	0	0	0	0	0	0	0	0	0	0	0	0	0	0.31	0.24	0	0	0	0	0	0	0.02	0	0	0	0.05	0.05	0.04	0	0.59	0	0.02	0.9	0	0	0	0	0	0	0	0	0	0	0	0	0	0	0
Burkholderia_mallei_Ivan	0	0	0	0	0	0	0	0	0	0	0.02	0	0	0	0.29	0.22	0	0	0	0	0	0	0.06	0	0	0	0.05	0.05	0.04	0	0.59	0	0.03	0.9	0	0	0	0	0	0	0	0	0	0	0	0	0	0	0
Burkholderia_mallei_NCTC_10229	0	0	0	0	0	0	0	0	0	0	0	0	0	0	0.14	0.22	0	0	0	0	0	0	0.06	0	0	0	0.05	0.05	0.04	0	0.59	0	0.03	0.9	0	0	0	0	0	0	0	0	0	0	0	0	0	0	0
Burkholderia_mallei_2002734299_SR092700C	0	0	0	0	0	0	0	0	0	0	0	0	0	0	0.19	0.24	0	0	0	0	0	0	0.02	0	0	0	0.08	0.02	0.04	0	0.59	0	0.03	0.9	0	0	0	0	0	0	0	0	0	0	0	0	0	0	0
Burkholderia_mallei_A188	0	0	0	0	0	0	0	0	0	0	0.02	0	0	0	0.35	0.24	0	0	0	0	0	0	0.02	0	0	0	0.06	0.04	0	0	0.6	0	0.03	0.9	0	0	0	0	0	0	0	0	0	0	0	0	0	0	0
Burkholderia_mallei_BURK080	0	0	0	0	0	0	0	0	0	0	0.02	0	0	0	0.12	0.24	0	0	0	0	0	0	0.02	0	0	0	0.05	0.04	0	0	0.6	0	0.03	0.9	0	0	0	0	0	0	0	0	0	0	0	0	0	0	0
Burkholderia_mallei_Turkey9	0	0	0	0	0	0	0	0	0	0	0	0	0	0	0.29	0.22	0	0	0	0	0	0	0.02	0	0	0	0.05	0.05	0	0	0.6	0	0.03	0.9	0	0	0	0	0	0	0	0	0	0	0	0	0	0	0
Burkholderia_mallei_Turkey3	0	0	0	0	0	0	0	0	0	0	0	0	0	0	0.29	0.22	0	0	0	0	0	0	0.02	0	0	0	0.05	0.05	0.04	0	0.6	0	0.03	0.9	0	0	0	0	0	0	0	0	0	0	0	0	0	0	0
Burkholderia_mallei_Turkey4	0	0	0	0	0	0	0	0.05	0	0	0	0	0	0	0.1	0.24	0	0	0	0	0	0	0.06	0	0	0	0.05	0.02	0.04	0	0.6	0	0.03	0.9	0	0	0	0	0	0	0	0	0	0	0	0	0	0	0
Burkholderia_mallei_Turkey5	0	0	0	0	0	0	0	0	0	0	0	0	0	0	0.35	0.24	0	0	0	0	0	0	0.02	0	0	0	0.08	0.02	0.02	0	0.6	0	0.03	0.9	0	0	0	0	0	0	0	0	0	0	0	0	0	0	0
Burkholderia_mallei_Turkey6	0	0	0	0	0	0	0	0	0	0	0	0	0	0	0	0.24	0	0	0	0	0	0	0.06	0	0	0	0.05	0.05	0.04	0	0.6	0	0.04	0.9	0	0	0	0	0	0	0	0	0	0	0	0	0	0	0
Burkholderia_mallei_Turkey7	0	0	0	0	0	0	0	0	0	0	0	0	0	0	0.29	0.22	0	0	0	0	0	0	0.02	0	0	0	0.05	0.04	0.04	0	0.6	0	0	0.9	0	0	0	0	0	0	0	0	0	0	0	0	0	0	0
Burkholderia_mallei_Turkey10	0	0	0	0	0	0	0	0	0	0	0	0	0	0	0.29	0.22	0	0	0	0	0	0	0.02	0	0	0	0.05	0.02	0.04	0	0.6	0	0.04	0.9	0	0	0	0	0	0	0	0	0	0	0	0	0	0	0
Burkholderia_mallei_Turkey2	0	0	0	0	0	0	0	0	0	0	0	0	0	0	0.14	0.22	0	0	0	0	0	0	0.04	0	0	0	0.05	0.04	0.04	0	0.6	0	0	0.9	0	0	0	0	0	0	0	0	0	0	0	0	0	0	0
Burkholderia_mallei_Turkey8	0	0	0	0	0	0	0	0	0	0	0	0	0	0	0.12	0.24	0	0	0	0	0	0	0	0	0	0	0.05	0.04	0.04	0	0.6	0	0.03	0.9	0	0	0	0	0	0	0	0	0	0	0	0	0	0	0
Burkholderia_mallei_Turkey1	0	0	0	0	0	0	0	0	0	0	0	0	0	0	0.29	0.22	0	0	0	0	0	0	0.06	0	0	0	0.05	0.04	0.04	0	0.6	0	0.03	0.9	0	0	0	0	0	0	0	0	0	0	0	0	0	0	0
QCMRI_BP11	0.99	1	1	1	1	0.99	1	1	1	1	0.99	0.98	1	1	1	1	0.99	1	1	0.99	0.97	1	1	1	0.99	0.96	1	1	0.91	0.98	1	1	1	0.98	0.98	0.99	1	1	0.99	1	1	0.99	1	0	0.28	0	0	0	0
SRR3404574	0.99	1	1	1	1	0.99	1	1	1	1	0.99	0.98	1	1	1	1	0.99	1	1	0.99	0.97	1	1	1	0.99	0.96	1	1	0.91	0.98	1	1	1	0.98	0.98	0.99	1	1	0.99	1	1	0.99	1	0	0.28	0	0	0	0
MSHR0913	0.99	1	0.99	0.99	0.99	0.99	0.99	1	0.99	1	0.99	0.98	1	1	1	1	1	1	0.99	0.99	0.97	0.99	1	1	0.48	0.96	1	1	0.9	0.98	1	1	1	0.98	0.99	1	1	1	0.99	1	1	0.99	1	0.99	1	1	0.99	0.99	1
SRR3404578	0.99	1	0.99	0.99	0.99	0.99	0.99	1	0.99	1	0.99	0.98	1	1	1	1	1	1	0.99	0.99	0.97	0.99	1	1	0.44	0.96	1	1	0.91	0.98	1	1	1	0.98	0.99	1	1	1	0.99	1	1	0.99	1	0.99	1	1	0.99	0.99	1
QCMRI_BP18	0.99	1	1	1	0.99	0.98	0.99	0.99	1	0.99	0.99	0.95	1	1	1	0.99	1	1	1	0.99	0.98	0.99	1	1	0.98	0.95	1	1	0.95	0.98	1	1	1	0.98	0.99	0.99	1	1	0.99	1	1	0.98	0.99	0	0.81	0	0	0	0
SRR3404582	0.99	1	1	1	0.99	0.98	0.99	0.99	1	0.99	0.99	0.95	1	1	1	0.99	1	1	1	0.99	0.98	0.99	1	1	0.98	0.95	1	1	0.95	0.98	1	1	1	0.98	0.99	0.99	1	1	0.99	1	1	0.99	0.99	0	0.81	0	0	0	0
SRR3404597	0.99	1	1	1	0.99	0.98	0.99	0.99	1	0.99	0.99	0.95	1	1	1	0.99	1	1	1	0.99	0.98	0.99	1	1	0.98	0.95	1	1	0.95	0.98	1	1	1	0.98	0.99	0.99	1	1	0.99	1	1	0.99	0.99	0	0.81	0	0	0	0
SRR3404599	0.99	1	1	1	0.99	0.98	0.99	0.99	1	0.99	0.99	0.95	1	1	1	0.99	1	1	1	0.99	0.98	0.99	1	1	0.98	0.95	1	1	0.95	0.98	1	1	1	0.98	0.99	0.99	1	1	0.99	1	1	0.99	0.99	0	0.81	0	0	0	0
SRR3404600	0.99	1	1	1	0.99	0.98	0.99	0.99	1	0.99	0.99	0.95	1	1	1	0.99	1	1	1	0.99	0.98	0.99	1	1	0.98	0.95	1	1	0.95	0.98	1	1	1	0.98	0.99	0.99	1	1	0.99	1	1	0.99	0.99	0	0.81	0	0	0	0
SRR3404598	0.99	1	1	1	0.99	0.98	0.99	0.99	1	0.99	0.99	0.95	1	1	1	0.99	1	1	1	0.99	0.98	0.99	1	1	0.98	0.95	1	1	0.95	0.98	1	1	1	0.98	0.99	0.99	1	1	0.99	1	1	0.99	0.99	0	0.28	0	0	0	0
QCMRI_BP32	0.99	1	1	1	0.99	0.99	0.99	1	0.99	1	0.99	0.99	0.95	0.99	1	1	0.99	1	1	0.99	0.98	1	1	1	0.99	0.96	1	1	0.94	0.96	0.93	1	1	0.98	0.99	0.93	1	0.99	0.99	1	1	0.99	0.99	0	0.28	0	0	0	0
SRR3404603	0.99	1	1	1	0.99	0.99	0.99	1	0.99	1	0.99	0.99	0.95	0.99	1	1	0.99	1	1	0.99	0.98	1	1	1	0.99	0.96	1	1	0.94	0.96	1	1	1	0.98	0.99	0.93	1	0.99	0.99	1	1	0.99	0.99	0	0.28	0	0	0	0
QCMRI_BP28	0.99	1	1	0.99	0.99	0.99	0.74	1	1	1	0.99	0.97	1	1	1	0.99	0.99	1	1	0.99	0.97	1	1	1	0.99	0.96	1	0.99	0.89	0.92	1	1	1	0.98	0.99	1	1	1	0.99	1	1	1	1	0	0.28	0.93	0	0	0
SRR3404601	0.99	1	1	0.99	0.99	0.99	0.74	1	1	1	0.99	0.97	1	1	1	0.99	0.99	1	1	0.99	0.97	1	1	1	0.99	0.96	1	0.99	0.89	0.92	1	1	1	0.98	0.99	1	1	1	0.99	1	1	1	1	0	0.28	0.93	0	0	0
QCMRI_BP13	0.99	0.99	1	1	0.99	0.99	0.99	1	1	0.99	0.99	0.97	1	1	1	0.99	0.99	1	1	0.99	0.98	0.99	1	0.99	0.99	0.48	1	1	0.9	0.98	1	1	1	0.98	1	1	1	1	0.99	1	1	0.99	1	0	0.28	0.93	0	0	0
SRR3404581	0.99	0.99	1	1	0.99	0.99	0.99	1	1	0.99	0.99	0.97	1	1	1	0.99	0.99	1	1	0.99	0.98	0.99	1	0.99	0.99	0.48	1	1	0.91	0.98	1	1	1	0.98	1	1	1	1	0.99	1	1	0.99	1	0	0.28	0.93	0	0	0
QCMRI_BP07	0.98	1	0.99	1	0.98	0.99	1	1	0.98	0.99	0.99	0.98	1	0.99	1	0.99	0.99	1	1	0.99	0.97	1	1	1	0.99	1	1	1	0.95	0.98	1	1	1	0.99	0.98	0.94	1	1	0.99	1	1	0.99	1	0	0.73	0	0	0	0
SRR3404570	0.98	1	0.99	1	0.98	0.99	1	1	0.98	0.99	0.99	0.98	1	0.99	1	0.99	0.99	1	1	0.99	0.97	1	1	1	0.99	1	1	1	0.95	0.98	1	1	1	0.99	0.98	0.94	1	1	0.99	1	1	0.99	1	0	0.73	0	0	0	0
diversity set	0	0	0	0	0	0	0	0	0	0	0	0	0	0	0.1417	0.2182	0	0	0	0	0	0	0	0	0	0	0.0502	0.037	0.0351	0	0.9273	0	0	0	0.1215	0.7255	0.9925	0.9859	0.9703	0.987	0.9284	0.9856	0.9823	0	0	0	0	0	0
[truncated: 766 more columns]
