# Supplementary material for: Pathogen to commensal? Longitudinal within-host population dynamics, evolution, and adaptation during a chronic >16-year Burkholderia pseudomallei infection
Source: PLoS Pathog. 2020 Mar 5;16(3):e1008298. doi: 10.1371/journal.ppat.1008298 (PMC7077878; doi:10.1371/journal.ppat.1008298)
Supplement: S7 Table — (XLSX) [file ppat.1008298.s012.xlsx]

## Sheet: Table_for_Paper
S7 Table: Small deletions
Deletion name	MSHR1043 state	MSHR6686_state	MSHR1435 state	MSHR1043_location	MSHR1435_locus	Affected protein	Branch
seq0001:105149	CT	C	G	(AOGU01000001.1:c105649-104649)	NA	N/A	2.11
seq0001:416897	CCGCGACGCCGAG	C	GTCGCGCTCGGCG	AOGU01000001.1:c416966-415914	CXQ84_20745	M48 family peptidase	9.41
seq0001:1496938	GGC	G	GGC	AOGU01000001.1:1496750-1497829	CXQ84_15205	glycosyltransferase	9.3
seq0003:131174	CT	C	GA	AOGU01000003.1:c131248-130436	CXQ84_13785	methyltransferase	3
seq0003:388954	G	GGA	T	AOGU01000003.1:c389252-388068	CXQ84_12445	acyltransferase (oacA)	6
seq0003:537757	AC	A	A	AOGU01000003.1:537169-538281	CXQ84_11655	multidrug efflux lipoprotein	2.111
seq0003:721338	CGCCGGGGCGG	C	CGCCCGCCCCG	AOGU01000003.1:c721593-720952	CXQ84_10890	DUF1109 domain protein	3
seq0003:1076302	GC	G	CG	AOGU01000003.1:c1076430-1076140	CXQ84_08975	hypothetical protein	5
seq0007:181244	C	CCACTCG	C	AOGU01000007.1:180726-181343	CXQ84_05430	urease protein UreE	7
seq0007:194989	T	TC	T	AOGU01000007.1:c195805-193892	CXQ84_05365	polysaccharide biosynthesis protein (wbiI)	6
seq0007:196460	G	GC	C	AOGU01000007.1:c196822-195812	CXQ84_05360	glycosyl transferase	9.2
seq0028:195058	A	AC	C	AOGU01000028.1:c195605-194868	CXQ84_30535	DNA-binding response regulator	3
wcbR	GC	GC	GAC	AOGU01000007.1:325993-333551	CXQ84_04665	capsular polysaccaride biosnthesis synthase	2
