# Supplementary material for: Pathogen to commensal? Longitudinal within-host population dynamics, evolution, and adaptation during a chronic >16-year Burkholderia pseudomallei infection
Source: PLoS Pathog. 2020 Mar 5;16(3):e1008298. doi: 10.1371/journal.ppat.1008298 (PMC7077878; doi:10.1371/journal.ppat.1008298)
Supplement: S9 Table — (XLSX) [file ppat.1008298.s014.xlsx]

## Sheet: Sheet1
S9 Table: Virulence gene screen
	BMA0224_BMA0224_hypothetical_protein_241031_241270_forward	BMAA0098_BMAA0098_hypothetical_protein_97343_97741_reverse	BMAA0728_BMAA0728_hypothetical_protein_736278_736571_reverse	BMAA0751_BMAA0751_N_acetylmuramoyl_L_alanine_amidase_770893_771918_reverse	BMAA0752_BMAA0752_hypothetical_protein_772063_772695_reverse	BMAA1486_BMAA1486_O_methyltransferase_family_protein_1618084_1619100_forward	BMAA1488_BMAA1488_hypothetical_protein_1620641_1621096_forward	BMAA1568_BMAA1568_serine_protease,_kumamolysin_1694834_1696408_reverse	BMAA1617_BMAA1617_hrp_protein_1756956_1757444_forward	BMAA1619_BMAA1619_hypothetical_protein_1759113_1759487_forward	BPSL0782_BPSL0782_type_4_fimbrial_pilin_protein_909649_910167_forward	BPSL1774_BPSL1774_siderophore_biosynthesis_like_protein_2094346_2095185_reverse	BPSL1775_BPSL1775_iron_uptake_receptor_2095250_2097514_reverse	BPSL1776_BPSL1776_L_ornithine_5_monooxygenase_2097511_2098917_reverse	BPSL1777_BPSL1777_siderophore_related_non_ribosomal_peptide_synthase_2099061_2104307_reverse	BPSL1778_BPSL1778_siderophore_related_no_ribosomal_peptide_synthase_2104329_2114201_reverse	BPSL1799_BPSL1799_fimbrial_chaperone_2140378_2141127_reverse	BPSL1800_BPSL1800_outer_membrane_usher_protein_2141243_2143711_reverse	BPSL1801_BPSL1801_type_1_fimbrial_protein_2143834_2144346_reverse	BPSL1802_BPSL1802_multidrug_efflux_system_membrane_lipoprotein_2146271_2147821_reverse	BPSL1816_BPSL1816_fimbriae_assembly_like_protein_2163819_2165054_reverse	BPSL1817_BPSL1817_lipoprotein_2165065_2165478_reverse	BPSS0292_BPSS0292_multidrug_efflux_system_exported_protein_390952_392181_forward	BPSS0293_BPSS0293_multidrug_efflux_transporter_protein_392243_395428_forward	BPSS0294_BPSS0294_multidrug_efflux_system_lipoprotein_395439_396971_forward	BPSS0299_BPSS0299_fatty_acid_CoA_ligase_401900_403765_reverse	BPSS0300_BPSS0300_malonyl_CoA_ACP_transacylase_403782_404681_reverse	BPSS0301_BPSS0301_hypothetical_protein_404682_405113_reverse	BPSS0302_BPSS0302_fatty_acid_biosynthesis_related_CoA_ligase_405181_407040_reverse	BPSS0303_BPSS0303_diaminopimelate_decarboxylase_407070_408329_reverse	BPSS0304_BPSS0304_hypothetical_protein_408326_409807_reverse	BPSS0305_BPSS0305_ketol_acid_reductoisomerase_409804_410859_reverse	BPSS0307_BPSS0307_gamma_aminobutyraldehyde_dehydrogenase_423325_424737_reverse	BPSS0308_BPSS0308_hypothetical_protein_424731_426152_reverse	BPSS0309_BPSS0309_peptide_synthase_regulatory_protein_426161_427240_reverse	BPSS0310_BPSS0310_hypothetical_protein_428238_428756_reverse	BPSS0311_BPSS0311_multifunctional_polyketide_peptide_syntase_428856_437384_reverse	BPSS1166_BPSS1166_transport/efflux_protein_1557496_1558746_reverse	BPSS1167_BPSS1167_thioesterase_1558802_1559686_reverse	BPSS1169_BPSS1169_hypothetical_protein_1560517_1562109_reverse	BPSS1170_BPSS1170_non_ribosomal_peptide_synthase/polyketide_synthase_1562122_1564590_reverse	BPSS1171_BPSS1171_non_ribosomal_peptide_synthase/polyketide_synthase_1564571_1568047_reverse	BPSS1172_BPSS1172_non_ribosomal_peptide_synthase/polyketide_synthase_1568087_1572076_reverse	BPSS1173_BPSS1173_non_ribosomal_peptide/polyketide_synthase_1572069_1576661_reverse	BPSS1174_BPSS1174_non_ribosomal_peptide/polyketide_synthase_1576669_1581285_reverse	BPSS1176_BPSS1176_N_acyl_homoserine_lactone_dependent_regulatory_protein_1584110_1584814_forward	BPSS1180_BPSS1180_N_acylhomoserine_lactone_synthase_1588194_1588814_forward	BPSS1181_BPSS1181_surfactin/non_ribosomally_encoded_peptide/polyketide_synthase_1588883_1590400_forward	BPSS1182_BPSS1182_acyl_carrier_protein_1590397_1590636_forward
Bp6741_MSHR1498_day918_environment	0.99	0	1	1	0.98	0.99	0.98	0	0.99	0.98	0	1	1	0.88	0.57	0.34	1	0.99	0.99	0.73	0.82	0.99	0.99	1	0.99	1	1	1	0.99	0.99	0.44	0	0.99	0.99	0.99	0.99	0.78	1	1	1	0.27	0.02	0.03	0.01	0.01	0	0	0.03	0
Bp6739_MSHR1436_day759_environment	0.99	0.76	1	1	0.98	0.99	0.98	0.73	0.99	0.98	0.99	1	1	1	1	0.85	1	0.99	0.99	1	0.99	0.99	0.99	1	0.99	1	1	1	0.99	0.99	0.99	1	0.99	0.99	0.99	0.99	0.78	1	1	1	0.99	0.99	1	0.99	0.99	1	0.99	0.99	0.99
Bp6740_MSHR1450_day759_environment	0.99	0.76	1	1	0.98	0.99	0.98	0.73	0.99	0.98	0.99	1	1	1	1	0.85	1	0.99	0.99	1	0.99	0.99	0.99	1	0.99	1	1	1	0.99	0.99	0.99	1	0.99	0.99	0.99	0.99	0.78	1	1	1	0.99	0.99	1	0.99	0.99	1	0.99	0.99	0.99
Bp6738_MSHR1435_day759_environment	0.99	0.76	1	1	0.98	0.99	0.98	0.73	0.99	0.98	0.99	1	1	1	1	0.85	1	0.99	0.99	1	0.99	0.99	0.99	1	0.99	1	1	1	0.99	0.99	0.99	1	0.99	0.99	0.99	0.99	0.78	1	1	1	0.99	0.99	1	0.99	0.99	1	0.99	0.99	0.99
Bp6745_MSHR1887_day1385_environment	0.99	0.76	1	1	0.98	0.99	0.98	0.73	0.99	0.98	0.99	1	1	1	1	0.85	1	0.99	0.99	1	0.99	0.99	0.99	1	0.99	1	1	1	0.99	0.99	0.99	1	0.99	0.99	0.99	0.99	0.78	1	1	1	0.99	0.99	1	0.99	0.99	1	0.99	0.99	0.99
Bp6746_MSHR1895_day1434_environment	0.99	0.76	1	1	0.98	0.99	0.98	0.73	0.99	0.98	0.99	1	1	1	1	0.85	1	0.99	0.99	1	0.99	0.99	0.99	1	0.99	1	1	1	0.99	0.99	0.99	1	0.99	0.99	0.99	0.99	0.78	1	1	1	0.99	0.99	1	0.99	0.99	1	0.99	0.99	0.99
Bp4165_MSHR1288_day448_sputum	0.99	0.76	1	1	0.98	0.99	0.98	0.73	0.99	0.98	0.99	1	1	1	1	0.85	1	0.99	0.99	1	0.99	0.99	0.99	1	0.99	1	1	1	0.99	0.99	0.99	1	0.99	0.99	0.99	0.99	0.78	1	1	1	0.99	0.99	1	0.99	0.99	1	0.99	0.99	0.99
Bp6476_MSHR1289_day462_sputum	0.99	0.76	1	1	0.98	0.99	0.98	0.73	0.99	0.98	0.99	1	1	1	1	0.85	1	0.99	0.99	1	0.99	0.99	0.99	1	0.99	1	1	1	0.99	0.99	0.99	1	0.99	0.99	0.99	0.99	0.78	1	1	1	0.99	0.99	1	0.99	0.99	1	0.99	0.99	0.99
Bp6403_MSHR1292_day462_sputum	0.99	0.76	1	1	0.98	0.99	0.98	0.73	0.99	0.98	0.99	1	1	1	0.96	0.75	1	0.99	0.99	0.84	0	0.2	0.99	1	0.99	1	1	1	0.99	0.99	0.99	1	0.99	0.99	0.99	0.99	0.49	1	1	1	0.99	0.99	1	0.99	0.99	1	0.99	0.99	0.99
Bp6389_MSHR1070_day135_sputum	0.99	0.76	1	1	0.98	0.99	0.98	0.73	0.99	0.98	0.99	1	1	1	1	0.85	1	0.99	0.99	0.92	0.99	0.99	0.99	1	0.99	1	1	1	0.99	0.99	0.99	1	0.99	0.99	0.99	0.99	0.78	1	1	1	0.99	0.99	1	0.99	0.99	1	0.99	0.99	0.99
Bp4160_MSHR1043_day1_sputum	0.99	0.76	1	1	0.98	0.99	0.98	0.73	0.99	0.98	0.99	1	1	1	1	0.85	1	0.99	0.99	1	0.99	0.99	0.99	1	0.99	1	1	1	0.99	0.99	0.99	1	0.99	0.99	0.99	0.99	0.78	1	1	1	0.99	0.99	1	0.99	0.99	1	0.99	0.99	0.99
Bp6368_MSHR1049_day53_sputum	0.99	0.76	1	1	0.98	0.99	0.98	0.73	0.99	0.98	0.99	1	1	1	1	0.85	1	0.99	0.99	0.84	0.99	0.99	0.99	1	0.99	1	1	1	0.99	0.99	0.99	1	0.99	0.99	0.99	0.99	0.78	1	1	1	0.99	0.99	1	0.99	0.99	1	0.99	0.99	0.99
Bp6367_MSHR1046_day7_sputum	0.99	0.76	1	1	0.98	0.99	0.98	0.73	0.99	0.98	0.99	1	1	1	1	0.85	1	0.99	0.99	1	0.99	0.99	0.99	1	0.99	1	1	1	0.99	0.99	0.99	1	0.99	0.99	0.99	0.99	0.78	1	1	1	0.99	0.99	1	0.99	0.99	1	0.99	0.99	0.99
Bp4161_MSHR1048_day18_sputum	0.99	0	1	1	0.98	0.99	0.98	0.73	0.99	0.98	0.99	1	1	1	1	0.85	1	0.99	0.99	1	0.99	0.99	0.99	1	0.99	1	1	1	0.99	0.99	0.99	1	0.99	0.99	0.99	0.99	0.78	1	1	1	0.99	0.99	1	0.99	0.99	1	0.99	0.99	0.99
Bp6395_MSHR1204_day287_sputum	0.99	0.76	1	1	0.98	0.99	0.98	0.73	0.99	0.98	0.99	1	1	1	1	0.64	1	0.99	0.99	1	0.99	0.99	0.99	1	0.99	1	1	1	0.99	0.99	0.54	1	0.99	0.99	0.99	0.99	0.78	1	1	1	0.99	0.99	1	0.99	0.99	1	0.99	0.99	0.99
Bp6393_MSHR1120_day227_nose	0.99	0.76	1	1	0.98	0.99	0.98	0.73	0.99	0.98	0.99	1	1	1	1	0.85	1	0.99	0.99	1	0.99	0.99	0.99	1	0.99	1	1	1	0.99	0.99	0.99	1	0.99	0.99	0.99	0.99	0.78	1	1	1	0.99	0.99	1	0.99	0.99	1	0.99	0.99	0.99
Bp6391_MSHR1086_day198_sputum	0.28	0.76	1	1	0.98	0.99	0.98	0.73	0.99	0.98	0.99	1	1	1	1	0.85	1	0.99	0.99	0.97	0.94	0.99	0.99	1	0.99	1	1	1	0.99	0.99	0.99	1	0.99	0.99	0.99	0.99	0.78	1	1	1	0.99	0.99	1	0.99	0.99	1	0.99	0.99	0.99
Bp6390_MSHR1075_day163_sputum	0.99	0.76	1	1	0.98	0.99	0.98	0.73	0.99	0.98	0.99	1	1	1	1	0.85	1	0.99	0.99	0.94	0.99	0.99	0.99	1	0.99	1	1	1	0.99	0.99	0.99	1	0.99	0.99	0.99	0.99	0.78	1	1	1	0.99	0.99	1	0.99	0.99	1	0.99	0.99	0.99
Bp6400_MSHR1285_day396_nose	0.99	0.76	1	1	0.98	0.99	0.98	0.73	0.99	0.98	0.99	1	1	1	1	0.85	1	0.99	0.99	1	0.99	0.99	0.99	1	0.99	1	1	1	0.99	0.99	0.99	1	0.99	0.99	0.99	0.99	0.78	0	0	0	0.04	0.02	0.03	0.02	0.01	0	0	0.02	0
Bp6470_MSHR3104_day396_nose	0.99	0.76	1	1	0.98	0.99	0.98	0.73	0.99	0.98	0.99	1	1	1	1	0.85	1	0.99	0.99	1	0.99	0.99	0.99	1	0.99	1	1	1	0.99	0.99	0.99	1	0.99	0.99	0.99	0.99	0.78	0	0	0	0.02	0.02	0.03	0.01	0	0	0	0.03	0
Bp6471_MSHR3105_day396_nose	0.99	0.76	1	1	0.98	0.99	0.98	0.73	0.99	0.98	0.99	1	1	1	1	0.85	1	0.99	0.99	1	0.99	0.99	0.99	1	0.99	1	1	1	0.99	0.99	0.99	1	0.99	0.99	0.99	0.99	0.78	0	0	0	0.03	0.02	0.03	0.01	0.01	0	0	0	0
Bp6399_MSHR1284_day396_nose	0.79	0.76	1	1	0.98	0.99	0.98	0.73	0.99	0.98	0.95	1	1	1	0.57	0.4	1	0.99	0.99	0.86	0.9	0.99	0.99	1	0.99	1	1	1	0.99	0.99	0.52	1	0.99	0.99	0.99	0.99	0.78	1	1	1	0.71	0.99	1	0.99	0.99	1	0.99	0.99	0.99
Bp4164_MSHR1290_day462_sputum	0.99	0.76	1	1	0.98	0.99	0.98	0.73	0.99	0.98	0.99	1	1	1	1	0.85	1	0.99	0.99	1	0.99	0.99	0.99	1	0.99	1	1	1	0.99	0.99	0.99	1	0.99	0.99	0.99	0.99	0.78	1	1	1	0.99	0.99	1	0.99	0.99	1	0.99	0.99	0.99
Bp6402_MSHR1291_day462_sputum	0.99	0.76	1	1	0.98	0.99	0.98	0.73	0.99	0.98	0.99	1	1	1	1	0.85	1	0.99	0.99	1	0.99	0.99	0.99	1	0.99	1	1	1	0.99	0.99	0.99	1	0.99	0.99	0.99	0.99	0.78	1	1	1	0.99	0.99	1	0.99	0.99	1	0.99	0.99	0.99
Bp6401_MSHR1287_day448_sputum	0.99	0.76	1	1	0.98	0.99	0.98	0.73	0.99	0.98	0.99	1	1	1	1	0.85	1	0.99	0.99	1	0.99	0.99	0.99	1	0.99	1	1	1	0.99	0.99	0.99	1	0.99	0.99	0.99	0.99	0.78	1	1	1	0.99	0.99	1	0.99	0.99	1	0.99	0.99	0.99
Bp6469_MSHR3103_day287_sputum	0.99	0.76	1	1	0.98	0.99	0.98	0.73	0.99	0.98	0.99	1	1	1	1	0.85	1	0.99	0.99	1	0.99	0.99	0.99	1	0.99	1	1	1	0.99	0.99	0.99	1	0.99	0.99	0.99	0.99	0.78	0	0	0	0.04	0.02	0.03	0.02	0.01	0	0	0	0
Bp4162_MSHR1218_day287_sputum	0.99	0.76	1	1	0.98	0.99	0.98	0.73	0.99	0.98	0.99	1	1	1	1	0.85	1	0.99	0.99	1	0.99	0.99	0.99	1	0.99	1	1	1	0.99	0.99	0.99	1	0.99	0.99	0.99	0.99	0.78	0	0	0	0.04	0.02	0.03	0.01	0.01	0	0	0	0
Bp6407_MSHR1340_day184_sputum	0.99	0.76	1	1	0.98	0.17	0	0.73	0.99	0.98	0.99	1	1	1	1	0.85	1	0.99	0.99	1	0.99	0.99	0.04	0.03	0	0.06	0	0	0.03	0	0	0	0.06	0.04	0	0	0.01	0	0	0	0.04	0.02	0.03	0.02	0.01	0	0	0	0
Bp6408_MSHR1360_day184_sputum	0.99	0.76	1	1	0.98	0.99	0.98	0.73	0.99	0.98	0.99	1	1	1	1	0.85	1	0.99	0.99	1	0.99	0.99	0.99	1	0.42	1	0.55	1	0.99	0.99	0.53	0.84	0.99	0.99	0.99	0.99	0.77	0.64	1	1	0.71	0.8	1	0.59	0.99	1	0.99	0.71	0.99
Bp6412_MSHR1420_day681_sputum	0.99	0.76	1	1	0.98	0.17	0	0.73	0.99	0.98	0.99	1	1	1	1	0.85	1	0.99	0.99	1	0.99	0.99	0.04	0.03	0.02	0.05	0	0	0.03	0	0	0	0.06	0.02	0	0	0.01	0	0	0	0.04	0.02	0.03	0.02	0.01	0	0	0.03	0
Bp6410_MSHR1402_day625_sputum	0.99	0.76	1	1	0.98	0.16	0	0.73	0.99	0.98	0.99	1	1	1	1	0.85	1	0.99	0.99	1	0.99	0.99	0.04	0.03	0.01	0.06	0	0	0	0	0	0	0.06	0.04	0	0	0.01	0	0	0	0.04	0.02	0.03	0.01	0.02	0	0	0	0
Bp4166_MSHR1418_day681_sputum	0.99	0.76	1	1	0.98	0.17	0	0.73	0.99	0.98	0.99	1	1	1	1	0.85	1	0.99	0.99	1	0.99	0.99	0.04	0.04	0	0.06	0	0	0.03	0.02	0	0	0.05	0.04	0	0	0.01	0	0	0	0.04	0.02	0.03	0.02	0.01	0	0	0	0
Bp6459_MSHR1738_day1183_sputum	0.99	0.76	1	1	0.98	0.17	0	0.73	0.99	0.98	0.99	1	1	1	0.8	0.85	1	0.99	0.99	0.87	0.91	0.99	0.04	0.04	0	0.06	0	0	0	0.02	0	0	0.06	0.02	0	0	0.01	0.02	0	0	0.04	0.02	0.03	0.01	0.01	0	0	0	0
Bp6460_MSHR1784_day1327_sputum	0.99	0.76	1	1	0.98	0.16	0	0.73	0.99	0.98	0.99	1	1	1	1	0.85	1	0.99	0.99	1	0.99	0.99	0.04	0.06	0	0.06	0	0	0.03	0	0	0	0.06	0.04	0	0	0	0.02	0	0	0.04	0.02	0.03	0	0.02	0	0	0	0
Bp4167_MSHR1459_day855_sputum	0.99	0.76	1	1	0.98	0.99	0.98	0.73	0.99	0.98	0.99	1	1	1	1	0.85	1	0.99	0.99	1	0.9	0.99	0.99	1	0.99	1	0.57	1	0.99	0.99	0.46	1	0.99	0.99	0.99	0.99	0.35	0.95	0.96	1	0.6	0.51	1	0.45	0.99	1	0.99	0.99	0.99
Bp6456_MSHR1710_day1135_lowerlung	0.99	0.76	1	1	0.98	0.17	0	0.73	0.99	0.98	0.99	1	1	1	1	0.85	1	0.99	0.99	1	0.99	0.99	0.04	0.03	0	0.06	0	0	0.03	0	0	0	0.05	0.02	0	0	0.01	0.02	0	0	0.04	0.02	0.03	0.02	0.01	0	0	0.03	0
Bp6474_MSHR3108_day1135_lowerlung	0	0.76	1	1	0.98	0.17	0	0.73	0.99	0.98	0.99	1	1	1	1	0.85	0	0	0	0.11	0.89	0.99	0.04	0.04	0	0.05	0	0	0.03	0	0	0	0.06	0.02	0	0	0	0	0	0	0.02	0.02	0.01	0.01	0.01	0	0	0	0
Bp6451_MSHR1684_day1150_midlobe	0.99	0.76	1	1	0.98	0.17	0	0.73	0.99	0.98	0.99	1	1	1	1	0.85	1	0.99	0.99	1	0.99	0.99	0.04	0.03	0	0.06	0	0	0.03	0	0	0	0.09	0.03	0	0	0	0	0	0	0.03	0.02	0.01	0.01	0.01	0	0	0	0
Bp6439_MSHR1673_day1150_upperbronchus	0.99	0.76	1	1	0.98	0.19	0	0.73	0.99	0.98	0.99	1	1	1	1	0.85	1	0.99	0.99	0.94	0.69	0.99	0.02	0.03	0	0.06	0	0	0.03	0.02	0	0	0.07	0.04	0	0	0	0	0	0	0.03	0.02	0.03	0.01	0.01	0	0	0	0
Bp6436_MSHR1670_day1150_upperbronchus	0.99	0.76	0	0.12	0	0.19	0	0	0.99	0.98	0.99	1	1	1	1	0.85	1	0.99	0.99	1	0.99	0.99	0.04	0.03	0	0.06	0	0	0.03	0	0	0	0.06	0.02	0	0	0.01	0	0	0	0.04	0.02	0.03	0.02	0	0	0	0	0
Bp6426_MSHR1660_day1150_bronchialwall	0.99	0.76	1	1	0.29	0.17	0	0.32	0.99	0.98	0.99	1	1	1	1	0.85	1	0.99	0.99	1	0.99	0.99	0.04	0.06	0	0.06	0	0	0.03	0.02	0	0	0.06	0.02	0	0	0.01	0.02	0	0	0.02	0.02	0.03	0.01	0.02	0	0	0	0
Bp6472_MSHR3106_day1150_bronchialwall	0.99	0.76	0	0.18	0	0.15	0	0	0.99	0.98	0.99	1	1	1	1	0.85	1	0.99	0.99	1	0.99	0.99	0.04	0.06	0	0.06	0	0	0.03	0.02	0	0	0.06	0.02	0	0	0	0	0	0	0.04	0.02	0.03	0.01	0.02	0	0	0.03	0
Bp6425_MSHR1659_day1150_lowerlobe	0.99	0.76	1	1	0.98	0.17	0	0.73	0.99	0.98	0.99	1	1	1	1	0.85	1	0.99	0.99	1	0.99	0.99	0.04	0.03	0	0.06	0	0	0.03	0.02	0	0	0.05	0.02	0	0	0.01	0.02	0	0	0.04	0.02	0.03	0.01	0	0	0	0.03	0
Bp6422_MSHR1656_day1150_bronchi	0.99	0.76	1	1	0.98	0.17	0	0.73	0.99	0.98	0.99	1	1	1	1	0.85	1	0.99	0.99	1	0.99	0.99	0.04	0.04	0	0.06	0	0	0.03	0	0	0	0.06	0.03	0	0	0.01	0	0	0	0.04	0.02	0.03	0.02	0.01	0	0	0.03	0
Bp6424_MSHR1658_day1150_diaphragm	0.99	0.76	1	1	0.98	0.17	0	0.73	0.99	0.98	0	1	1	1	0.95	0.85	1	0.99	0.99	1	0.99	0.99	0.04	0.04	0	0.05	0	0	0.03	0	0	0	0.06	0.03	0	0	0.01	0.02	0	0	0.04	0.02	0.03	0.01	0.01	0	0	0	0
Bp6415_MSHR1464_day906_sputum	0.99	0.76	1	1	0.98	0.17	0	0.73	0.99	0.98	0.99	1	1	1	1	0.85	1	0.99	0.99	1	0.99	0.99	0.02	0.04	0.02	0.06	0	0	0.03	0.02	0	0	0.07	0.04	0	0	0.01	0.02	0	0	0.04	0.02	0.03	0.02	0.01	0	0	0.03	0
Bp6420_MSHR1648_day1116_sputum	0.99	0.76	1	1	0.98	0.15	0	0.73	0.99	0.98	0.99	1	1	1	1	0.85	1	0.99	0.99	1	0.99	0.99	0.04	0.04	0	0.06	0	0	0.03	0.02	0	0	0.07	0.02	0	0	0.01	0.02	0	0	0.04	0.02	0.03	0.02	0.01	0	0	0	0
Bp6417_MSHR1628_day1038_sputum	0.99	0.76	1	1	0.98	0.16	0	0.73	0.99	0.98	0.99	1	1	1	1	0.85	1	0.99	0.99	1	0.99	0.99	0.04	0.03	0	0.06	0	0	0.03	0.02	0	0	0.06	0.03	0	0	0	0	0	0	0.04	0.02	0.03	0.01	0.01	0	0	0	0
Bp6423_MSHR1657_day1150_diaphragm	0.99	0.76	1	1	0.98	0.19	0	0.73	0.99	0.98	0.99	1	1	1	1	0.85	1	0.99	0.99	1	0.99	0.99	0.04	0.04	0	0.06	0	0	0.03	0	0	0	0.07	0.02	0	0	0.01	0	0	0	0.04	0.02	0.03	0.01	0.01	0	0	0	0
Bp6432_MSHR1666_day1150_midlobe	0.99	0.76	1	1	0.98	0.17	0	0.73	0.99	0.98	0.99	1	1	1	1	0.85	1	0.99	0.99	1	0.99	0.99	0.04	0.04	0	0.06	0	0	0.03	0.02	0	0	0.06	0.04	0	0	0.01	0	0	0	0.04	0.02	0.03	0.01	0.01	0	0	0.03	0
Bp6443_MSHR1676_day1150_toplobe	0.99	0.76	1	1	0.98	0.17	0	0.73	0.99	0.98	0.99	1	1	1	1	0.85	1	0.99	0.99	1	0.95	0.99	0.04	0.06	0	0.06	0	0	0.03	0	0	0	0.06	0.03	0	0	0.01	0.02	0	0	0.04	0.02	0.03	0.01	0	0	0	0	0
Bp6449_MSHR1682_day1150_bronchialwall	0.99	0.76	1	1	0.98	0.17	0	0.73	0.99	0.98	0.99	1	1	1	1	0.85	1	0.99	0.99	1	0.99	0.99	0.04	0.04	0	0.06	0	0	0.03	0	0	0	0.07	0.02	0	0	0.01	0.02	0	0	0.04	0.02	0.03	0.01	0.01	0	0	0	0
Bp6447_MSHR1680_day1150_bronchi	0.99	0.76	1	1	0.98	0.16	0	0.73	0.99	0.98	0.99	1	1	1	1	0.85	1	0.99	0.99	1	0.99	0.99	0.02	0.04	0	0.06	0	0	0	0	0	0	0.07	0.04	0	0	0.01	0.02	0	0	0.04	0.02	0.03	0.02	0.01	0	0	0.03	0
Bp6446_MSHR1679_day1150_bronchi	0.99	0.76	1	1	0.98	0.16	0	0.73	0.99	0.98	0.99	1	1	1	1	0.85	1	0.99	0.99	1	0.99	0.99	0.04	0.03	0	0.06	0	0	0.03	0.02	0	0	0.07	0.04	0	0	0.01	0.02	0	0	0.04	0.02	0.03	0.01	0.01	0	0	0	0
Bp6448_MSHR1681_day1150_diaphragm	0.99	0.76	1	1	0.98	0.19	0	0.73	0.99	0.98	0.99	1	1	1	1	0.85	1	0.99	0.99	1	0.99	0.99	0.04	0.03	0.02	0.06	0	0	0.03	0.02	0	0	0.06	0.04	0	0	0.01	0.02	0	0	0.04	0.02	0.03	0.01	0	0	0	0.03	0
Bp6453_MSHR1688_day1150_upperbronchus	0.99	0.76	1	1	0.98	0.17	0	0.73	0.99	0.98	0.99	1	1	1	1	0.85	1	0.99	0.99	1	0.99	0.99	0.04	0.06	0	0.06	0	0	0.03	0.02	0	0	0.07	0.02	0	0	0.01	0	0	0	0.04	0.02	0.03	0.01	0	0	0	0.03	0
Bp6457_MSHR1649_day1135_bronchiallavage	0.99	0.76	1	1	0.98	0.19	0	0	0	0	0.99	1	1	1	1	0.85	1	0.99	0.99	1	0.99	0.99	0.02	0.06	0	0.06	0	0	0.02	0	0	0	0.06	0.04	0	0	0.01	0	0	0	0.04	0.02	0.03	0.02	0	0	0	0	0
Bp6431_MSHR1665_day1150_midlobe	0.99	0.76	1	1	0.98	0.24	0	0.16	0	0	0.99	1	1	1	1	0.85	1	0.99	0.99	0.94	0.99	0.99	0.04	0.04	0	0.06	0	0	0.03	0.02	0	0	0.06	0.02	0	0	0.01	0	0	0	0.04	0.02	0.03	0.02	0	0	0	0	0
Bp6452_MSHR1685_day1150_midlobe	0.99	0.76	1	1	0.98	0.17	0	0.73	0.99	0.98	0.99	1	1	1	1	0.85	1	0.99	0.99	0.37	0.99	0.99	0.04	0.03	0	0.06	0	0	0.03	0.02	0	0	0.06	0.02	0	0	0.01	0	0	0	0.04	0.02	0.03	0.01	0.02	0	0	0.02	0
Bp6454_MSHR1689_day1150_toplobe	0.99	0.76	1	1	0.98	0.16	0	0.73	0.99	0.98	0.99	1	1	1	1	0.85	1	0.99	0.99	1	0.99	0.99	0.02	0.06	0	0.06	0	0	0.02	0	0	0	0.06	0.02	0	0	0.01	0	0	0	0.04	0.02	0.03	0.01	0	0	0	0.03	0
Bp6455_MSHR1690_day1150_lowerlobe	0.99	0.76	1	1	0.98	0.15	0	0.73	0.99	0.98	0.99	1	1	1	0.95	0.85	1	0.99	0.99	0.87	0.99	0.99	0.02	0.06	0	0.06	0	0	0	0.02	0	0	0.06	0.04	0	0	0	0.02	0	0	0.04	0.02	0.03	0.02	0	0	0	0.03	0
Bp6418_MSHR1629_day1038_sputum	0.99	0.76	1	1	0.98	0.15	0	0.73	0.99	0.98	0.99	1	1	1	1	0.85	1	0.99	0.99	1	0.99	0.99	0.04	0.06	0	0.06	0	0	0.03	0	0	0	0.05	0.04	0	0	0.01	0	0	0	0.04	0.02	0.03	0.02	0.01	0	0	0	0
Bp6430_MSHR1664_day1150_midlobe	0.99	0.76	1	1	0.98	0.17	0	0.73	0.99	0.98	0.99	1	1	1	1	0.85	1	0.99	0.99	0.86	0.96	0.99	0.04	0.03	0	0.06	0	0	0	0	0	0	0.06	0.02	0	0	0.01	0	0	0	0.04	0.02	0.03	0.02	0	0	0	0	0
Bp6340_MSHR1655_day1150_bronchi	0.99	0.76	1	1	0.98	0.17	0	0.73	0.99	0.98	0.99	1	1	1	1	0.85	1	0.99	0.99	1	0.99	0.99	0.04	0.04	0	0.03	0	0	0.02	0	0	0	0.07	0.04	0	0	0	0.02	0	0	0.03	0.02	0.03	0.01	0.01	0	0	0.02	0
Bp6427_MSHR1661_day1150_bronchialwall	0.99	0.76	1	1	0.98	0.19	0	0.73	0.99	0.98	0.99	1	1	1	1	0.85	1	0.99	0.99	0.85	0.91	0.99	0.04	0.06	0	0.06	0	0	0.03	0	0	0	0.06	0.04	0	0	0	0.02	0	0	0.04	0.02	0.03	0.02	0.01	0	0	0.01	0
Bp6441_MSHR1675_day1150_toplobe	0.99	0.76	1	1	0.98	0.17	0	0.73	0.99	0.98	0.99	1	1	1	1	0.85	1	0.99	0.99	0.97	0.99	0.99	0.04	0.03	0	0.06	0	0	0	0	0	0	0.07	0.04	0	0	0.01	0.02	0	0	0.02	0.02	0.03	0.01	0.01	0	0	0.01	0
Bp6473_MSHR3107_day1150_lowerlobe	0.99	0.76	1	1	0.98	0.17	0	0.73	0.99	0.98	0.99	1	1	1	1	0.85	1	0.99	0.99	1	0.99	0.99	0.04	0.06	0	0.06	0	0	0.03	0	0	0	0.06	0.02	0	0	0	0	0	0	0.04	0.02	0.03	0.02	0	0	0	0.03	0
Bp6428_MSHR1662_day1150_lowerlobe	0.99	0.76	1	1	0.98	0.16	0	0.73	0.99	0.98	0.99	1	1	1	1	0.85	1	0.99	0.99	0.86	0.99	0.99	0.04	0.06	0	0.06	0	0	0.03	0.02	0	0	0.06	0.02	0	0	0.01	0	0	0	0.03	0.02	0.03	0.01	0.01	0	0	0	0
Bp6442_MSHR1687_day1150_upperbronchus	0.99	0.76	1	1	0.98	0.17	0	0.73	0.99	0.98	0.99	1	1	1	1	0.85	1	0.99	0.99	1	0.99	0.99	0.02	0.06	0	0.06	0	0	0.03	0.02	0	0	0.06	0	0	0	0.01	0.02	0	0	0.02	0.02	0.03	0.01	0	0	0	0.02	0
Bp4169_MSHR1821_day1339_sputum	0.99	0.76	1	1	0.98	0.16	0	0.73	0.99	0.98	0.99	1	1	1	1	0.85	1	0.99	0.99	1	0.99	0.99	0.04	0.03	0	0.06	0	0	0.03	0.02	0	0	0.06	0.04	0	0	0.01	0.02	0	0	0.02	0.02	0.03	0.01	0.01	0	0	0.02	0
Bp6612_MSHR4637_day3695_sputum	0.99	0.76	1	1	0.98	0.17	0	0.73	0.99	0.98	0.99	1	1	1	1	0.85	1	0.99	0.99	1	0.99	0.99	0.04	0.03	0	0.06	0	0	0.03	0.02	0	0	0.06	0.04	0	0	0.01	0	0	0	0.04	0.02	0.03	0.02	0	0	0	0	0
Bp8772_MSHR6671_day4215_sputum	0.99	0.76	1	1	0.98	0.16	0	0	0.99	0.98	0.99	1	1	1	0.65	0.59	0	0	0	0.08	0.95	0.99	0.04	0.04	0	0.06	0	0	0.03	0	0	0	0.06	0	0	0	0.01	0	0	0	0.04	0.02	0.03	0.01	0.01	0	0	0.03	0
Bp8774_MSHR6686_day4215_sputum	0.99	0.76	1	1	0.98	0.16	0	0	0.99	0.98	0.99	1	1	1	0.3	0.33	1	0.99	0.99	0.85	0.63	0.99	0.04	0.04	0	0.06	0	0	0	0	0	0	0.06	0.04	0	0	0.01	0	0	0	0.04	0.02	0.03	0.01	0	0	0	0	0
Bp8775_MSHR6889_day4215_sputum	0.99	0.76	1	1	0.98	0.16	0	0	0.99	0.98	0.99	1	1	1	1	0.85	1	0.99	0.99	1	0.99	0.99	0.04	0.04	0	0.06	0	0	0.03	0.02	0	0	0.06	0.02	0	0	0.01	0	0	0	0.04	0.02	0.03	0.02	0.01	0	0	0.02	0
Bp7221_MSHR7732_day4561_sputum	0.99	0.76	1	1	0.98	0.17	0	0	0.99	0.98	0.99	1	1	1	1	0.85	1	0.99	0.99	1	0.99	0.99	0.04	0.04	0	0.06	0	0	0.03	0	0	0	0.06	0	0	0	0.01	0	0	0	0.04	0.02	0.03	0.01	0.01	0	0	0.03	0
Bp8773_MSHR6672_day4215_sputum	0.99	0.76	1	1	0.98	0.19	0	0	0.99	0.98	0.99	1	1	1	1	0.85	1	0.99	0.99	1	0.99	0.99	0.04	0.04	0	0.06	0	0	0.03	0.02	0	0	0.06	0.02	0	0	0.01	0	0	0	0.04	0.02	0.03	0.01	0	0	0	0.03	0
Bp8777_MSHR6891_day4215_sputum	0.99	0.76	1	1	0.98	0.17	0	0	0.99	0.98	0.99	1	1	1	1	0.75	1	0.99	0.99	1	0.99	0.99	0.04	0.04	0	0.06	0	0	0.03	0	0	0	0.07	0.02	0	0	0	0.02	0	0	0.02	0.02	0.03	0.01	0.01	0	0	0.02	0
Bp6458_MSHR1713_day1157_sputum	0.8	0.76	1	1	0.98	0.15	0	0	0.99	0.98	0.99	1	1	0.82	0.79	0.59	1	0.99	0.99	0.86	0.68	0.99	0.04	0.04	0	0.06	0	0	0	0.02	0	0	0.06	0.02	0	0	0	0	0	0	0.04	0.02	0.03	0.01	0	0	0	0.03	0
Bp7233_MSHR7744_day4561_sputum	0.99	0.76	1	1	0.98	0.19	0	0	0.99	0.98	0.99	1	1	1	1	0.85	1	0.99	0.99	1	0.99	0.99	0.04	0.04	0	0.06	0	0	0	0	0	0	0.06	0.04	0	0	0.01	0.02	0	0	0.04	0.02	0.03	0.01	0	0	0	0.03	0
Bp8953_MSHR9790_day5748_sputum	0.99	0.76	1	1	0.98	0.19	0	0	0.99	0.98	0.99	1	1	1	0.57	0.85	1	0.99	0.99	1	0.99	0.99	0.04	0.04	0.01	0.06	0	0	0.02	0	0	0	0.06	0.02	0	0	0	0.02	0	0	0.04	0.02	0.03	0.02	0	0	0	0	0
Bp8954_MSHR9791_day5748_sputum	0.99	0.76	1	1	0.98	0.24	0	0	0.99	0.98	0.99	1	1	1	0.55	0.85	1	0.99	0.99	1	0.99	0.99	0.04	0.03	0	0.05	0	0	0.03	0.02	0	0	0.06	0.02	0	0	0.01	0.02	0	0	0.04	0.02	0.03	0.02	0.01	0	0	0.02	0
Bp8939_MSHR9509_day5748_sputum	0.99	0.76	1	1	0.98	0.17	0	0	0.99	0.98	0.99	1	1	1	0.7	0.81	1	0.99	0.99	1	0.99	0.99	0.04	0.04	0	0.06	0	0	0	0	0	0	0.06	0	0	0	0.01	0	0	0	0.04	0.02	0.03	0.01	0.01	0	0	0	0
Bp8950_MSHR9787_day5748_sputum	0.99	0.76	1	1	0.98	0.19	0	0	0.99	0.98	0.99	1	1	1	1	0.85	1	0.99	0.99	1	0.99	0.99	0.04	0.06	0	0.06	0	0	0.03	0	0	0	0.05	0.04	0	0	0.01	0	0	0	0.02	0.02	0.03	0.01	0.01	0	0	0	0
Bp7223_MSHR7734_day4561_sputum	0.99	0.76	1	1	0.98	0.17	0	0	0.99	0.98	0.99	1	1	1	1	0.85	1	0.99	0.99	1	0.99	0.99	0.04	0.04	0	0.06	0	0	0.03	0	0	0	0.06	0.04	0	0	0.01	0.02	0	0	0.04	0.02	0.03	0.01	0.01	0	0	0	0
Bp7229_MSHR7740_day4561_sputum	0.99	0.76	1	1	0.98	0.17	0	0	0.99	0.98	0.99	1	1	1	1	0.85	1	0.99	0.99	1	0.99	0.99	0.04	0.06	0	0.06	0	0	0.03	0	0	0	0.09	0	0	0	0.01	0.02	0	0	0.04	0.02	0.03	0.01	0.01	0	0	0.03	0
Bp8941_MSHR9511_day5748_sputum	0.99	0.76	1	1	0.98	0.24	0	0	0.99	0.98	0.99	1	1	1	0.56	0.81	1	0.99	0.99	0.75	0.99	0.99	0.04	0.06	0	0.06	0	0	0	0	0	0	0.05	0.04	0	0	0.01	0.02	0	0	0.04	0.02	0.03	0.01	0.01	0	0	0	0
Bp8951_MSHR9788_day5748_sputum	0.99	0.76	1	1	0.98	0.16	0	0	0.99	0.98	0.99	1	1	1	0.44	0.85	1	0.99	0.99	0.96	0.99	0.99	0.04	0.03	0	0.05	0	0	0	0	0	0	0.06	0.04	0	0	0	0.02	0	0	0.04	0.02	0.03	0.02	0.01	0	0	0.01	0
Bp8952_MSHR9789_day5748_sputum	0.99	0.76	1	1	0.98	0.24	0	0	0.99	0.98	0.99	1	1	1	0.56	0.85	1	0.99	0.99	1	0.99	0.99	0.04	0.04	0	0.03	0	0	0.02	0	0	0	0.07	0.02	0	0	0.01	0	0	0	0.02	0.02	0.03	0.01	0.01	0	0	0	0
Bp6416_MSHR1627_day1038_sputum	0.99	0.76	1	1	0.98	0.17	0	0.73	0.99	0.98	0.99	1	1	1	1	0.85	1	0.99	0.99	1	0.99	0.99	0.04	0.06	0	0.06	0	0	0.03	0	0	0	0.06	0.04	0	0	0	0.02	0	0	0.02	0.02	0.03	0.01	0.02	0	0	0.01	0
Bp6419_MSHR1630_day1038_sputum	0.99	0.76	1	1	0.98	0.17	0	0.73	0.99	0.98	0.99	1	1	1	1	0.85	1	0.99	0.99	1	0.99	0.99	0.02	0.06	0	0.06	0	0	0.03	0.02	0	0	0.06	0.03	0	0	0.01	0	0	0	0.04	0.02	0.03	0.01	0.02	0	0	0	0
Bp6434_MSHR1668_day1150_upperbronchus	0.99	0.76	1	1	0.98	0.17	0	0.73	0.99	0.98	0.99	1	1	1	0.8	0.75	1	0.99	0.99	0.96	0.99	0.99	0.02	0.06	0	0.06	0	0	0.03	0.02	0	0	0.06	0.04	0	0	0.01	0.02	0	0	0.04	0.02	0.03	0.02	0.01	0	0	0.03	0
Bp6435_MSHR1669_day1150_upperbronchus	0.99	0.76	1	1	0.98	0.16	0	0.73	0.99	0.98	0.99	1	1	1	1	0.85	0.99	0.99	0.99	1	0.99	0.99	0.04	0.03	0	0.06	0	0	0.03	0	0	0	0.07	0.03	0	0	0.01	0.02	0	0	0.04	0.02	0.03	0.01	0.01	0	0	0	0
Bp6429_MSHR1663_day1150_midlobe	0.99	0.76	1	1	0.98	0.17	0	0.73	0.99	0.98	0.99	1	1	1	1	0.85	1	0.99	0.99	1	0.99	0.99	0.04	0.06	0	0.06	0	0	0.03	0	0	0	0.05	0.04	0	0	0	0	0	0	0.04	0.02	0.03	0.02	0	0	0	0.03	0
Bp6433_MSHR1667_day1150_midlobe	0.99	0.76	1	1	0.98	0.17	0	0.73	0.99	0.98	0.99	1	1	1	1	0.85	1	0.99	0.99	1	0.99	0.99	0.04	0.04	0	0.06	0	0	0.03	0	0	0	0.06	0.04	0	0	0	0.02	0	0	0.04	0.02	0.03	0.01	0.01	0	0	0	0
Bp6440_MSHR1674_day1150_upperbronchus	0.81	0.76	1	1	0.98	0.17	0	0.73	0.99	0.98	0.99	1	1	1	1	0.85	1	0.99	0.99	1	0.69	0.99	0.04	0.04	0	0.06	0	0	0.02	0	0	0	0.06	0.02	0	0	0.01	0	0	0	0.04	0.02	0.03	0.01	0.01	0	0	0.03	0
Bp6475_MSHR3109_day1157_sputum	0.99	0.76	1	1	0.98	0.17	0	0.73	0.99	0.98	0.93	1	1	1	1	0.85	1	0.99	0.99	0.73	0.99	0.99	0.02	0.03	0	0.06	0	0	0.03	0.02	0	0	0.05	0.03	0	0	0	0.02	0	0	0.04	0.02	0.03	0.02	0.01	0	0	0.03	0
Bp4168_MSHR1686_day1150_midlobe	0.99	0.76	1	1	0.98	0.24	0	0.73	0.99	0.98	0.99	1	1	1	1	0.85	1	0.99	0.99	1	0.99	0.99	0.04	0.03	0	0.06	0	0	0.02	0	0	0	0.07	0.02	0	0	0.01	0	0	0	0.02	0.02	0.03	0.02	0	0	0	0	0
Bp6438_MSHR1672_day1150_upperbronchus	0.99	0.76	1	1	0.98	0.16	0	0.73	0.99	0.98	0.99	1	1	1	0.8	0.85	1	0.99	0.99	1	0.99	0.99	0.04	0.03	0	0.06	0	0	0	0.02	0	0	0.06	0.04	0	0	0.01	0	0	0	0.04	0.02	0.03	0.02	0	0	0	0.03	0
Bp6437_MSHR1671_day1150_upperbronchus	0.99	0.76	1	1	0.98	0.16	0	0.73	0.99	0.98	0.99	1	1	1	1	0.85	1	0.99	0.99	1	0.99	0.99	0.04	0.03	0	0.05	0	0	0.03	0	0	0	0.06	0.02	0	0	0.01	0	0	0	0.04	0.02	0.03	0.02	0.01	0	0	0	0
Bp6444_MSHR1677_day1150_lowerlobe	0.99	0.76	1	1	0.98	0.16	0	0.73	0.99	0.98	0.99	1	1	1	1	0.85	1	0.99	0.99	1	0.99	0.99	0.02	0.03	0	0.06	0	0	0.02	0	0	0	0.06	0	0	0	0.01	0.02	0	0	0.03	0.02	0.03	0.01	0.01	0	0	0	0
Bp6445_MSHR1678_day1150_lowerlobe	0.99	0.76	1	1	0.98	0.15	0	0.73	0.99	0.98	0.99	1	1	1	1	0.85	1	0.99	0.99	0.88	0.99	0.99	0.04	0.03	0	0.06	0	0	0	0	0	0	0.06	0.03	0	0	0.01	0.02	0	0	0.04	0.02	0.03	0.01	0.01	0	0	0.01	0
Bp6450_MSHR1683_day1150_lowerlobe	0.99	0.76	1	1	0.98	0.16	0	0.73	0.99	0.98	0.99	1	1	1	1	0.85	1	0.99	0.99	1	0.99	0.99	0.02	0.06	0	0.06	0	0	0.03	0	0	0	0.06	0	0	0	0	0	0	0	0.04	0.02	0.03	0.02	0.02	0	0	0.03	0
Bp4170_MSHR2408_day2176_sputum	0.99	0.76	1	1	0.98	0.17	0	0.73	0.99	0.98	0.99	1	1	1	1	0.85	1	0.99	0.99	1	0.99	0.99	0.04	0.06	0	0.06	0	0	0.03	0.02	0	0	0.06	0.04	0	0	0.01	0.02	0	0	0.04	0.02	0.03	0.02	0	0	0	0	0
Bp4171_MSHR3042_day2864_sputum	0.99	0.76	1	1	0.98	0.17	0	0.73	0.99	0.98	0.99	1	1	1	1	0.85	1	0.99	0.99	0.88	0.99	0.99	0.04	0.04	0	0.06	0	0	0.03	0	0	0	0.06	0	0	0	0.01	0.02	0	0	0.04	0.02	0.03	0.01	0.01	0	0	0	0
Bp6468_MSHR3030_day2780_sputum	0.99	0.76	1	1	0.98	0.15	0	0.73	0.99	0.98	0.99	1	1	1	1	0.85	1	0.99	0.99	1	0.99	0.99	0.04	0.04	0	0.06	0	0	0.03	0	0	0	0.06	0.04	0	0	0.01	0	0	0	0.04	0.02	0.03	0.02	0	0	0	0	0
Bp6613_MSHR4638_day3697_sputum	0.99	0.76	1	1	0.98	0.15	0	0.73	0.99	0.98	0.99	1	1	0.19	0.03	0.34	1	0.99	0.99	1	0.99	0.99	0.04	0.04	0	0.06	0	0	0.03	0	0	0	0.06	0.02	0	0	0	0	0	0	0.04	0.02	0.03	0.01	0.01	0	0	0.03	0
Bp7218_MSHR7729_day4561_sputum	0.99	0.76	1	1	0.98	0.17	0	0.73	0.99	0.98	0.99	1	1	0.19	0.02	0.34	1	0.99	0.99	1	0.99	0.99	0.04	0.03	0	0.06	0	0	0.03	0	0	0	0.06	0.04	0	0	0	0	0	0	0.04	0.02	0.03	0.02	0	0	0	0.02	0
Bp7230_MSHR7741_day4561_sputum	0.99	0.76	1	1	0.98	0.17	0	0.73	0.99	0.98	0.99	0	0	0	0.01	0.03	1	0.99	0.99	1	0.99	0.99	0.04	0.04	0	0.06	0	0	0.03	0	0	0	0.06	0.02	0	0	0	0	0	0	0.04	0.02	0.03	0.02	0	0	0	0.03	0
Bp7219_MSHR7730_day4561_sputum	0.99	0.76	1	1	0.98	0.17	0	0.73	0.99	0.98	0.99	1	1	0.19	0.02	0.34	1	0.99	0.99	1	0.99	0.99	0.04	0.03	0	0.06	0	0	0.03	0	0	0	0.06	0.04	0	0	0	0	0	0	0.04	0.02	0.03	0.02	0	0	0	0	0
Bp7224_MSHR7735_day4561_sputum	0.99	0.76	1	1	0.98	0.17	0	0.73	0.99	0.98	0.99	1	1	0.19	0.02	0.34	1	0.99	0.99	1	0.99	0.99	0.04	0.04	0	0.06	0	0	0.03	0	0	0	0.06	0.04	0	0	0	0	0	0	0.04	0.02	0.03	0.02	0.01	0	0	0.03	0
Bp7220_MSHR7731_day4561_sputum	0.99	0.76	1	1	0.98	0.17	0	0.73	0.99	0.98	0.99	1	1	0.19	0.02	0.34	1	0.99	0.99	1	0.99	0.99	0.04	0.04	0	0.06	0	0	0.03	0	0	0	0.06	0	0	0	0	0	0	0	0.04	0.02	0.03	0.01	0.01	0	0	0.03	0
Bp7222_MSHR7733_day4561_sputum	0.99	0.76	1	1	0.98	0.17	0	0.73	0.99	0.98	0.99	0.04	0	0	0.02	0.01	0	0	0	0.06	0	0	0.04	0.03	0	0.06	0	0	0.03	0	0	0	0.06	0.02	0	0	0.01	0	0	0	0.04	0.02	0.03	0.02	0	0	0	0	0
Bp7232_MSHR7743_day4561_sputum	0.99	0.76	1	1	0.98	0.17	0	0.73	0.99	0.98	0.99	1	1	0.19	0.03	0.34	1	0.99	0.99	1	0.99	0.99	0.04	0.06	0	0.06	0	0	0.03	0	0	0	0.06	0.02	0	0	0	0.02	0	0	0.04	0.02	0.03	0.02	0	0	0	0	0
Bp7234_MSHR7745_day4561_sputum	0.99	0.76	1	1	0.98	0.17	0	0.73	0.99	0.98	0.99	1	1	0.19	0.02	0.34	1	0.99	0.99	1	0.99	0.99	0.04	0.04	0	0.06	0	0	0.03	0	0	0	0.09	0	0	0	0.01	0.02	0	0	0.04	0.02	0.03	0.02	0	0	0	0.03	0
Bp7215_MSHR7726_day4561_sputum	0.99	0.76	1	1	0.98	0.17	0	0.73	0.99	0.98	0.99	1	0.99	0.19	0.03	0.34	1	0.99	0.99	1	0.99	0.99	0.04	0.04	0	0.06	0	0	0.03	0	0	0	0.05	0.02	0	0	0	0	0	0	0.04	0.02	0.03	0.01	0	0	0	0.03	0
Bp7216_MSHR7727_day4561_sputum	0.99	0.76	1	1	0.98	0.17	0	0.73	0.99	0.98	0.99	1	0.99	0.19	0.03	0.34	1	0.99	0.99	1	0.99	0.99	0.04	0.04	0	0.06	0	0	0.03	0	0	0	0.06	0.04	0	0	0	0	0	0	0.04	0.02	0.03	0.02	0	0	0	0.03	0
Bp7217_MSHR7728_day4561_sputum	0.99	0.76	1	1	0.98	0.17	0	0.73	0.99	0.98	0.99	1	0.99	0.19	0.02	0.34	1	0.99	0.99	1	0.99	0.99	0.04	0.04	0	0.06	0	0	0.03	0	0	0	0.06	0.04	0	0	0	0	0	0	0.04	0.02	0.03	0.02	0	0	0	0.03	0
Bp7225_MSHR7736_day4561_sputum	0.99	0.76	1	1	0.98	0.17	0	0.73	0.99	0.98	0.99	1	0.99	0.19	0.03	0.34	1	0.99	0.99	1	0.99	0.99	0.04	0.04	0	0.06	0	0	0.03	0	0	0	0.06	0.04	0	0	0	0	0	0	0.04	0.02	0.03	0.02	0	0	0	0	0
Bp7226_MSHR7737_day4561_sputum	0.99	0.76	1	1	0.98	0.17	0	0.73	0.99	0.98	0.99	1	0.99	0.19	0.02	0.34	1	0.99	0.99	1	0.99	0.99	0.04	0.04	0	0.06	0	0	0.03	0	0	0	0.06	0.02	0	0	0	0	0	0	0.04	0.02	0.03	0.02	0.01	0	0	0.02	0
Bp7227_MSHR7738_day4561_sputum	0.99	0.76	1	1	0.98	0.17	0	0.73	0.99	0.98	0.99	1	0.99	0.19	0.01	0.34	0.62	0.99	0.99	1	0.99	0.99	0.04	0.04	0	0.06	0	0	0.03	0	0	0	0.06	0.02	0	0	0	0	0	0	0.04	0.02	0.03	0.02	0.01	0	0	0.03	0
Bp7228_MSHR7739_day4561_sputum	0.99	0.76	1	1	0.98	0.17	0	0.73	0.99	0.98	0.99	1	0.99	0.19	0.01	0.34	1	0.99	0.99	1	0.99	0.99	0.04	0.03	0	0.06	0	0	0.03	0	0	0	0.06	0.04	0	0	0	0	0	0	0.04	0.02	0.03	0.02	0	0	0	0.03	0
Bp7231_MSHR7742_day4561_sputum	0.99	0.76	1	1	0.98	0.17	0	0.73	0.99	0.98	0.99	1	0.99	0.19	0.03	0.34	1	0.99	0.99	1	0.99	0.99	0.04	0.04	0	0.06	0	0	0.03	0	0	0	0.06	0.02	0	0	0	0	0	0	0.04	0.02	0.03	0.02	0	0	0	0.03	0
Bp8940_MSHR9510_day5748_sputum	0.99	0.76	1	1	0.98	0.17	0	0.73	0.99	0.98	0.99	1	0.99	0.19	0.02	0.34	1	0.99	0.99	1	0.99	0.99	0.04	0.03	0	0.06	0	0	0.03	0	0	0	0.07	0.04	0	0	0	0	0	0	0.04	0.02	0.03	0.01	0	0	0	0	0
Bp8949_MSHR9786_day5748_sputum	0.99	0.76	1	1	0.98	0.16	0	0.73	0.99	0.98	0.99	1	0.99	0.19	0.02	0.34	1	0.99	0.99	1	0.96	0.99	0.04	0.03	0	0.05	0	0	0	0	0	0	0.06	0.02	0	0	0	0	0	0	0.04	0.02	0.03	0.01	0	0	0	0.03	0
[truncated: 86 more columns]
